# Supplementary material for: Burden and trends of major depressive disorders among women of childbearing age and the impact of the COVID-19 pandemic: insights from the global burden of disease study 2021
Source: Front Psychiatry. 2025 Sep 18;16:1630601. doi: 10.3389/fpsyt.2025.1630601 (PMC12489947; doi:10.3389/fpsyt.2025.1630601)
Supplement: Supplementary file 1 [file SupplementaryFile1.zip]

Archive with 19 entries (19 files):
- Supplementary Figure 1.PDF
- Supplementary Figure 2.PDF
- Supplementary Figure 3.PDF
- Supplementary Figure 4.PDF
- Supplementary Figure 5.PDF
- Supplementary Figure 6.PDF
- Supplementary Figure 7.PDF
- Supplementary Figure 8.PDF
- Supplementary Figure Captions.DOCX
- Supplementary Table 1.XLSX
- Supplementary Table 2.XLSX
- Supplementary Table 3.XLSX
- Supplementary Table 4.XLSX
- Supplementary Table 5.XLSX
- Supplementary Table 6.XLSX
- Supplementary Table 7.XLSX
- Supplementary Table 8.XLSX
- Supplementary Table 9.XLSX
- Supplementary Table 10.XLSX
