# Supplementary material for: Burden and trends of major depressive disorders among women of childbearing age and the impact of the COVID-19 pandemic: insights from the global burden of disease study 2021
Source: Front Psychiatry. 2025 Sep 18;16:1630601. doi: 10.3389/fpsyt.2025.1630601 (PMC12489947; doi:10.3389/fpsyt.2025.1630601)
Supplement: Supplementary file 1 [file SupplementaryFile1.zip › Supplementary Table 1.XLSX]

## Sheet: Table1
Table S1 | Incidence of major depressive disorders among women of childbearing age (16–49 years) in 1990, 2019, and 2021, and Percentage Change and Estimated Annual Percentage Change from 1990 to 2019 and 2019 to 2021
	1990		2019		2021		1990 to 2019		2019 to 2021
	No, in millions (95% UI)	Rates per 100 000 (95% UI)	No, in millions (95% UI)	Rates per 100 000 (95% UI)	No, in millions (95% UI)	Rates per 100 000 (95% UI)	PC in Rates (100%)	EAPC in Rates (95% CI)	PC in Rates (100%)	EAPC in Rates (95% CI)
Global	73.6 (61.3,88.9)	5505.11 (4584.46,6648.83)	101 (82.5,123.8)	5242.48 (4286.21,6427.39)	127 (103.4,156)	6517.64 (5304.27,8004.56)	-4.77	-0.39 (-0.48,-0.29)	24.32	11.5 (-0.58,25.04)
High-income Asia Pacific	1.7 (1.4,2)	3629.43 (3117.71,4288.09)	1.5 (1.3,1.7)	3764.24 (3239.09,4434.93)	1.8 (1.5,2.1)	4641.09 (3894.65,5542.86)	3.71	0.27 (0.06,0.47)	23.29	11.04 (6.68,15.58)
High-income North America	5 (4.2,6)	6690.18 (5680.22,8062.68)	7.5 (6.5,8.9)	8985.15 (7708.68,10638.63)	10.2 (8.6,12.1)	12121.65 (10265.01,14429.02)	34.3	0.66 (0.29,1.03)	34.91	16.15 (-1.83,37.42)
Western Europe	7.5 (6.6,8.8)	7876.64 (6900.81,9258.39)	7.3 (6,9)	7748.8 (6375.09,9562.98)	9.2 (7.5,11.6)	9845.2 (8083.02,12470.03)	-1.62	-0.03 (-0.06,0)	27.05	12.72 (-1.47,28.95)
Australasia	0.5 (0.4,0.5)	8658.72 (7275.6,10238.84)	0.6 (0.5,0.8)	8849.09 (7161.42,11015.59)	0.7 (0.5,0.9)	9737.29 (7401.68,12757.55)	2.2	0.18 (-0.01,0.37)	10.04	4.9 (-1.13,11.29)
Andean Latin America	0.4 (0.3,0.5)	4398.12 (3453.65,5585.93)	0.7 (0.5,0.9)	4058.16 (3194.93,5264.82)	1.1 (0.8,1.4)	6100.17 (4639.93,7974.23)	-7.73	-0.38 (-0.43,-0.33)	50.32	22.6 (-9.67,66.4)
Tropical Latin America	3.2 (2.6,3.8)	7899.06 (6639.61,9489.21)	4.2 (3.6,5)	6963.86 (5973.04,8288.7)	5.9 (4.8,7.2)	9663.6 (7918.49,11822.75)	-11.84	-0.61 (-0.99,-0.23)	38.77	17.8 (8.34,28.08)
Central Latin America	2 (1.6,2.5)	4696.24 (3773.17,5883.2)	4 (3.2,4.9)	5889.42 (4787.81,7221)	5.2 (4.2,6.5)	7695.51 (6194.53,9531.81)	25.41	0.92 (0.86,0.98)	30.67	14.31 (-5.5,38.27)
Southern Latin America	0.8 (0.7,1.1)	6814.18 (5707.69,8558.32)	1 (0.9,1.2)	5966.59 (5031.78,7226.19)	1.4 (1.1,1.7)	7842.86 (6255.7,10005.03)	-12.44	-0.52 (-0.6,-0.44)	31.45	14.65 (-4.05,36.99)
Caribbean	0.7 (0.6,0.9)	7366.85 (5937.93,9206.26)	0.7 (0.6,0.9)	6081.57 (4706.09,7820.79)	0.9 (0.7,1.2)	7826.87 (5975.78,10391.45)	-17.45	-0.78 (-0.88,-0.68)	28.7	13.45 (3.9,23.87)
Central Europe	1.2 (1,1.5)	3847.92 (3135.79,4738.48)	0.9 (0.7,1.1)	3302.09 (2637.53,4130.64)	1.2 (0.9,1.5)	4640.75 (3659.53,5871.03)	-14.19	-0.84 (-0.97,-0.71)	40.54	18.55 (10.64,27.02)
Eastern Europe	2.9 (2.3,3.6)	5161.83 (4165.61,6433.42)	2.4 (1.9,3)	4935.72 (3945.47,6121.25)	3.3 (2.7,4.2)	6934.82 (5509.96,8659.44)	-4.38	-0.37 (-0.49,-0.25)	40.5	18.53 (15.6,21.54)
Central Asia	0.7 (0.6,0.9)	4258.29 (3417.09,5375.04)	1 (0.8,1.3)	4206.64 (3334.07,5408.17)	1.3 (1,1.6)	5341.65 (4150.84,6799.36)	-1.21	-0.02 (-0.06,0.02)	26.98	12.69 (4.26,21.79)
North Africa and Middle East	6.4 (5.2,8.1)	8142.43 (6604.76,10335.47)	12.7 (10,16.4)	8204.59 (6459.16,10574.43)	15.6 (12.2,20)	9761.88 (7628.29,12541.07)	0.76	0.09 (0.03,0.15)	18.98	9.08 (-3.65,23.49)
South Asia	16.6 (13.6,20.3)	6499.04 (5347.13,7947.29)	25.7 (21.2,31.7)	5360.7 (4417.2,6610.62)	34 (27.7,42)	6885.63 (5601.13,8494.19)	-17.52	-1.22 (-1.5,-0.94)	28.45	13.33 (-1.02,29.76)
Southeast Asia	3.4 (2.8,4.3)	2844.79 (2315.11,3569.31)	4.8 (3.9,5.9)	2659.04 (2140.22,3285.46)	6.4 (5.1,8.1)	3491.27 (2792.86,4408.01)	-6.53	-0.3 (-0.38,-0.22)	31.3	14.59 (13.52,15.66)
East Asia	13.5 (11.3,16.3)	4045.95 (3378,4875.09)	9.8 (8.1,11.8)	2842.45 (2358.96,3442.47)	9.2 (7.5,11.2)	2773.87 (2265.31,3385.27)	-29.75	-1.46 (-1.75,-1.18)	-2.41	-1.21 (-11.51,10.28)
Oceania	0.1 (0,0.1)	3694.53 (2866.26,4877.85)	0.1 (0.1,0.2)	3477.35 (2690.54,4596.78)	0.1 (0.1,0.2)	3818.25 (2806.61,5197.4)	-5.88	-0.24 (-0.27,-0.22)	9.8	4.79 (0.94,8.78)
Western Sub-Saharan Africa	2.4 (2,3.1)	5570.25 (4472.59,7046.66)	5.7 (4.6,7.3)	5091.32 (4108.73,6495.5)	6.5 (5.2,8.5)	5456.5 (4333.26,7061.48)	-8.6	-0.38 (-0.49,-0.28)	7.17	3.52 (-6.03,14.05)
Eastern Sub-Saharan Africa	2.8 (2.3,3.6)	6537.57 (5240.06,8248.71)	6 (4.9,7.7)	5991.47 (4823.87,7602.36)	7.8 (6.2,10)	7252.8 (5812.39,9310.87)	-8.35	-0.46 (-0.54,-0.39)	21.05	10.02 (4.95,15.35)
Central Sub-Saharan Africa	1.2 (1,1.6)	9976.76 (7702.66,13152.75)	2.9 (2.3,3.9)	9505.85 (7427.91,12612.94)	3.5 (2.6,4.6)	10626.42 (8084.94,14216.69)	-4.72	-0.17 (-0.19,-0.15)	11.79	5.73 (-5.63,18.46)
Southern Sub-Saharan Africa	0.8 (0.7,1)	6048.9 (5043.23,7326.83)	1.3 (1.1,1.6)	6068.69 (5004.67,7472.87)	1.8 (1.5,2.3)	8339.15 (6856.85,10388.07)	0.33	0.2 (0.03,0.36)	37.41	17.22 (6.61,28.89)
Low SDI	7.2 (5.7,9.1)	6414.59 (5096.63,8110.54)	15.1 (12.1,19.3)	5862.92 (4684.43,7469.23)	18.8 (15.1,24)	6869.86 (5488.41,8742.64)	-8.6	-0.53 (-0.66,-0.41)	17.17	8.25 (-0.53,17.8)
Low-middle SDI	17.6 (14.4,21.7)	6433.75 (5276.23,7942.98)	28 (22.6,34.6)	5686.38 (4587.71,7040.1)	36.2 (28.8,45)	7141.28 (5689.9,8892.88)	-11.62	-0.8 (-0.99,-0.6)	25.59	12.07 (-1.14,27.03)
Middle SDI	21.3 (17.7,25.8)	4765.74 (3952.29,5778.7)	27.3 (22.4,33.5)	4416.9 (3626.38,5419.36)	34.1 (27.8,41.4)	5516.47 (4493.29,6697.12)	-7.32	-0.43 (-0.53,-0.33)	24.89	11.76 (-0.65,25.71)
High-middle SDI	14.1 (11.9,17.1)	5081.9 (4277.65,6143.69)	14.2 (11.6,17.3)	4546.05 (3737.89,5555.17)	16.9 (13.7,20.9)	5524.77 (4497.91,6845.07)	-10.54	-0.54 (-0.68,-0.41)	21.53	10.24 (0.51,20.91)
High SDI	13.4 (11.6,15.8)	5918.06 (5100.66,6982.46)	16.3 (13.8,19.7)	6667 (5616.04,8038.21)	21 (17.7,25.4)	8616.35 (7274.12,10450.59)	12.66	0.29 (0.12,0.46)	29.24	13.68 (-0.83,30.31)
