# Supplementary material for: Burden and trends of major depressive disorders among women of childbearing age and the impact of the COVID-19 pandemic: insights from the global burden of disease study 2021
Source: Front Psychiatry. 2025 Sep 18;16:1630601. doi: 10.3389/fpsyt.2025.1630601 (PMC12489947; doi:10.3389/fpsyt.2025.1630601)
Supplement: Supplementary file 1 [file SupplementaryFile1.zip › Supplementary Table 2.XLSX]

## Sheet: TableS2
Table S2 | DALYs of major depressive disorders among women of childbearing age (16–49 years) in 1990, 2019, and 2021, and Percentage Change and Estimated Annual Percentage Change from 1990 to 2019 and 2019 to 2021
	1990		2019		2021		1990 to 2019		2019 to 2021
	No, in millions (95% UI)	ASRs per 100 000 (95% UI)	No, in millions (95% UI)	ASRs per 100 000 (95% UI)	No, in millions (95% UI)	ASRs per 100 000 (95% UI)	PC in ASRs (100%)	EAPC in ASRs (95% CI)	PC in ASRs (100%)	EAPC in ASRs (95% CI)
Global	10.2 (6.8,14.2)	759.2 (509.68,1060.05)	13.9 (9.2,19.5)	722.63 (477.42,1010.97)	17.4 (11.6,24.4)	894.6 (593.61,1254.41)	-4.82	-0.38 (-0.47,-0.29)	23.8	11.26 (-0.71,24.68)
High-income Asia Pacific	0.2 (0.2,0.3)	511.41 (346.62,710.58)	0.2 (0.1,0.3)	533.61 (360.53,741.46)	0.2 (0.2,0.3)	656.87 (445.66,915.8)	4.34	0.28 (0.07,0.49)	23.1	10.95 (6.49,15.59)
High-income North America	0.7 (0.5,1)	949.59 (658.04,1309.03)	1.1 (0.7,1.4)	1264.87 (871.17,1731.13)	1.4 (1,2)	1697.92 (1187.45,2329.65)	33.2	0.65 (0.29,1.02)	34.24	15.86 (-1.89,36.83)
Western Europe	1 (0.7,1.4)	1098.75 (762.96,1487.58)	1 (0.7,1.4)	1079.71 (720.34,1524.84)	1.3 (0.9,1.8)	1366.89 (915.35,1933.99)	-1.73	-0.04 (-0.07,-0.01)	26.6	12.52 (-1.52,28.55)
Australasia	0.1 (0,0.1)	1207.93 (829.7,1663.3)	0.1 (0.1,0.1)	1242.46 (840.83,1747.15)	0.1 (0.1,0.1)	1365.75 (873.59,2008.13)	2.86	0.2 (0.01,0.38)	9.92	4.84 (-1.24,11.3)
Andean Latin America	0.1 (0,0.1)	607.18 (391.05,876.83)	0.1 (0.1,0.1)	561.13 (351.91,804.09)	0.1 (0.1,0.2)	840.01 (518.79,1234.42)	-7.58	-0.38 (-0.43,-0.32)	49.7	22.35 (-9.64,65.68)
Tropical Latin America	0.4 (0.3,0.6)	1075.28 (722.69,1487.14)	0.6 (0.4,0.8)	953.3 (652.09,1309.03)	0.8 (0.5,1.1)	1313.57 (877.48,1833.99)	-11.34	-0.6 (-0.98,-0.22)	37.79	17.38 (7.89,27.71)
Central Latin America	0.3 (0.2,0.4)	644.36 (417.25,929.29)	0.5 (0.4,0.8)	811.12 (520.48,1158.94)	0.7 (0.5,1)	1054.67 (678.14,1486.1)	25.88	0.92 (0.86,0.98)	30.03	14.03 (-5.56,37.68)
Southern Latin America	0.1 (0.1,0.2)	957.54 (648.88,1361.88)	0.1 (0.1,0.2)	840.67 (572.77,1156.72)	0.2 (0.1,0.3)	1099.49 (713.92,1548.14)	-12.21	-0.51 (-0.59,-0.43)	30.79	14.36 (-4.22,36.55)
Caribbean	0.1 (0.1,0.1)	1019.1 (664.67,1461.94)	0.1 (0.1,0.1)	835.13 (526.05,1214.52)	0.1 (0.1,0.2)	1071.78 (654.21,1574.39)	-18.05	-0.81 (-0.91,-0.71)	28.34	13.29 (3.85,23.57)
Central Europe	0.2 (0.1,0.2)	532.15 (343.34,770.18)	0.1 (0.1,0.2)	455.42 (296.36,647.13)	0.2 (0.1,0.2)	637.82 (412.98,922.86)	-14.42	-0.84 (-0.97,-0.71)	40.05	18.34 (10.3,26.97)
Eastern Europe	0.4 (0.3,0.6)	707.79 (455.07,1019.54)	0.3 (0.2,0.5)	679.69 (432.47,971.86)	0.5 (0.3,0.7)	950.1 (616.26,1356.71)	-3.97	-0.34 (-0.47,-0.22)	39.78	18.23 (15.17,21.38)
Central Asia	0.1 (0.1,0.1)	590.59 (385.24,846.81)	0.1 (0.1,0.2)	582.97 (372.04,841.12)	0.2 (0.1,0.3)	738.47 (473.07,1097.07)	-1.29	-0.02 (-0.06,0.03)	26.67	12.55 (4.12,21.66)
North Africa and Middle East	0.9 (0.6,1.3)	1121.88 (736.71,1609.94)	1.8 (1.1,2.6)	1130.36 (711.43,1652.98)	2.1 (1.4,3.1)	1341.04 (856.35,1932.02)	0.76	0.09 (0.04,0.15)	18.64	8.92 (-3.72,23.23)
South Asia	2.2 (1.5,3.1)	873.67 (574.91,1234.63)	3.5 (2.3,4.9)	727.71 (483.52,1023.37)	4.6 (3,6.5)	931.53 (605.46,1316.12)	-16.71	-1.17 (-1.45,-0.9)	28.01	13.14 (-1.2,29.56)
Southeast Asia	0.5 (0.3,0.7)	401.13 (263.4,566.47)	0.7 (0.4,1)	375.89 (241.96,534.93)	0.9 (0.6,1.3)	491.1 (317.03,710.65)	-6.29	-0.29 (-0.36,-0.21)	30.65	14.3 (13.32,15.29)
East Asia	1.9 (1.3,2.6)	567.99 (383.25,792.69)	1.4 (0.9,1.9)	396.86 (262.03,556.69)	1.3 (0.8,1.8)	385.85 (253.54,549.38)	-30.13	-1.49 (-1.77,-1.21)	-2.77	-1.4 (-11.26,9.56)
Oceania	0 (0,0)	516.37 (327.79,752.55)	0 (0,0)	488.03 (311.32,710.29)	0 (0,0)	533.46 (312.51,782.12)	-5.49	-0.23 (-0.26,-0.21)	9.31	4.55 (0.68,8.57)
Western Sub-Saharan Africa	0.3 (0.2,0.5)	755.05 (481.75,1090.04)	0.8 (0.5,1.1)	696.86 (444.12,1004.8)	0.9 (0.6,1.3)	745.45 (478.2,1075.01)	-7.71	-0.34 (-0.45,-0.24)	6.97	3.43 (-6.08,13.89)
Eastern Sub-Saharan Africa	0.4 (0.2,0.5)	886.79 (567.17,1265.41)	0.8 (0.5,1.2)	820.22 (521.38,1169.31)	1.1 (0.7,1.5)	988.65 (629,1422.12)	-7.51	-0.43 (-0.5,-0.36)	20.53	9.79 (4.59,15.25)
Central Sub-Saharan Africa	0.2 (0.1,0.2)	1343.24 (860.72,1966.55)	0.4 (0.3,0.6)	1296.03 (826.97,1906.82)	0.5 (0.3,0.7)	1442.26 (896.71,2084.95)	-3.51	-0.13 (-0.15,-0.11)	11.28	5.49 (-5.76,18.09)
Southern Sub-Saharan Africa	0.1 (0.1,0.2)	822.39 (556.94,1142.57)	0.2 (0.1,0.2)	818.68 (547.2,1150.37)	0.2 (0.2,0.3)	1118.31 (763.58,1579.6)	-0.45	0.16 (-0.01,0.34)	36.6	16.88 (6.21,28.62)
Low SDI	1 (0.6,1.4)	865.27 (554.09,1236.89)	2.1 (1.3,2.9)	799.72 (509.33,1140.45)	2.6 (1.6,3.6)	933.65 (597.29,1325.58)	-7.58	-0.49 (-0.61,-0.37)	16.75	8.05 (-0.68,17.55)
Low-middle SDI	2.4 (1.6,3.4)	871.94 (569.36,1244.98)	3.8 (2.5,5.4)	776.63 (504.57,1098.44)	4.9 (3.2,6.9)	971.84 (628.36,1371.35)	-10.93	-0.76 (-0.95,-0.57)	25.14	11.86 (-1.31,26.79)
Middle SDI	2.9 (2,4.1)	659.11 (441.27,924.67)	3.8 (2.5,5.3)	608.78 (402.83,859.94)	4.7 (3.1,6.6)	756.92 (500.63,1064.5)	-7.64	-0.44 (-0.54,-0.34)	24.33	11.51 (-0.75,25.28)
High-middle SDI	2 (1.3,2.8)	708.62 (477.9,997.61)	2 (1.3,2.8)	633.76 (416.91,903.39)	2.3 (1.5,3.4)	765.7 (501.62,1099.16)	-10.56	-0.54 (-0.67,-0.41)	20.82	9.92 (0.36,20.38)
High SDI	1.9 (1.3,2.6)	830.88 (570.43,1140.23)	2.3 (1.6,3.1)	933.36 (643.52,1284.61)	2.9 (2,4.1)	1201.9 (831.31,1680.63)	12.33	0.29 (0.12,0.46)	28.77	13.48 (-0.86,29.89)
