# Supplementary material for: Burden and trends of major depressive disorders among women of childbearing age and the impact of the COVID-19 pandemic: insights from the global burden of disease study 2021
Source: Front Psychiatry. 2025 Sep 18;16:1630601. doi: 10.3389/fpsyt.2025.1630601 (PMC12489947; doi:10.3389/fpsyt.2025.1630601)
Supplement: Supplementary file 1 [file SupplementaryFile1.zip › Supplementary Table 4.XLSX]

## Sheet: Table2
Table 2 | Incidence of major depressive disorders among women of childbearing age (16–49 years) in 1990, 2019, and 2021, and Percentage Change and Estimated Annual Percentage Change from 1990 to 2019 and 2019 to 2021
	1990		2019		2021		1990 to 2019		2019 to 2021
	No, in millions (95% UI)	Rates per 100 000 (95% UI)	No, in millions (95% UI)	Rates per 100 000 (95% UI)	No, in millions (95% UI)	Rates per 100 000 (95% UI)	PC in Rates (100%)	EAPC in Rates (95% CI)	PC in Rates (100%)	EAPC in Rates (95% CI)
Russian Federation	1.7 (1.3,2.1)	4486.74 (3588.72,5635.58)	1.5 (1.2,1.9)	4443.44 (3537.93,5573.38)	2.1 (1.7,2.6)	6214.89 (4944.51,7654.99)	-0.97	-0.18 (-0.43,0.07)	39.87	18.27 (14.52,22.13)
Republic of Yemen	0.3 (0.2,0.3)	9729.81 (7573.52,12714.26)	0.7 (0.6,0.9)	9373.4 (7326.78,12049.3)	0.8 (0.6,1.2)	9691.13 (6918.19,13925.13)	-3.66	-0.2 (-0.23,-0.17)	3.39	1.68 (-6.57,10.66)
Bolivarian Republic of Venezuela	0.2 (0.2,0.3)	4990.24 (3824.54,6692.04)	0.4 (0.3,0.5)	5234.84 (3959.92,6797.22)	0.4 (0.3,0.6)	5976.57 (4219.35,8295.19)	4.9	0.05 (0.01,0.09)	14.17	6.85 (-1.3,15.67)
Puerto Rico	0 (0,0)	3947.93 (3061.69,5087.43)	0 (0,0)	4100.28 (3137.45,5430.96)	0 (0,0.1)	5027.44 (3510.48,7121.84)	3.86	-0.07 (-0.18,0.05)	22.61	10.73 (-3.53,27.09)
Principality of Andorra	0 (0,0)	7280.27 (5696.14,9541.67)	0 (0,0)	7068.08 (5375.06,9234.7)	0 (0,0)	9068.52 (6358.21,12922.55)	-2.91	-0.17 (-0.23,-0.12)	28.3	13.27 (-6.2,36.79)
Republic of Italy	1.1 (0.9,1.3)	7417.37 (6048.84,9261.12)	0.9 (0.7,1.1)	7272.4 (5856.73,9011.76)	1.2 (0.9,1.4)	9569.66 (7703.47,11941.89)	-1.95	-0.68 (-0.9,-0.45)	31.59	14.71 (-3.58,36.48)
Republic of Chile	0.4 (0.3,0.4)	10447.63 (9077.08,12376.27)	0.4 (0.3,0.5)	8558.85 (6747.38,11149.84)	0.5 (0.4,0.7)	11145.07 (8076.64,15489.37)	-18.08	-0.8 (-0.88,-0.72)	30.22	14.11 (-6.21,38.84)
Republic of Peru	0.2 (0.1,0.2)	3373.07 (2587.6,4413.29)	0.3 (0.2,0.4)	2926.92 (2263.37,3873.13)	0.4 (0.3,0.6)	4576.82 (3248.61,6415.75)	-13.23	-0.73 (-0.85,-0.61)	56.37	25.05 (-9.93,73.6)
Federative Republic of Brazil	3.1 (2.6,3.7)	7943.9 (6673.54,9542.93)	4.1 (3.5,4.8)	6981.69 (5994.92,8284.27)	5.7 (4.7,6.9)	9690.38 (7950.42,11823.63)	-12.11	-0.63 (-1.01,-0.24)	38.8	17.81 (8.22,28.25)
State of Libya	0.1 (0.1,0.1)	7699.47 (5929.43,10402.33)	0.2 (0.1,0.2)	8029.83 (6238.9,10417.75)	0.2 (0.1,0.3)	9333.78 (6573.42,12987.88)	4.29	0.14 (0.1,0.17)	16.24	7.81 (-4.62,21.87)
Independent State of Samoa	0 (0,0)	3152.18 (2452.64,4172.47)	0 (0,0)	2848.11 (2216.08,3698.76)	0 (0,0)	3334.01 (2363.09,4767.88)	-9.65	-0.43 (-0.49,-0.37)	17.06	8.19 (4.17,12.37)
Central African Republic	0.1 (0.1,0.1)	10533.68 (8158.1,13753.71)	0.1 (0.1,0.2)	10304.17 (8007.82,13418.37)	0.2 (0.1,0.2)	11171.25 (7902.12,15564.01)	-2.18	-0.12 (-0.15,-0.09)	8.41	4.12 (-10.72,21.43)
Romania	0.2 (0.2,0.3)	3661.5 (2879.89,4661.41)	0.1 (0.1,0.2)	3539.25 (2773.11,4609.62)	0.2 (0.2,0.3)	5148.03 (3696.28,6980.35)	-3.34	-0.2 (-0.28,-0.12)	45.46	20.6 (8.1,34.55)
Global	73.6 (61.3,88.9)	5505.11 (4584.46,6648.83)	101 (82.5,123.8)	5242.48 (4286.21,6427.39)	127 (103.4,156)	6517.64 (5304.27,8004.56)	-4.77	-0.39 (-0.48,-0.29)	24.32	11.5 (-0.58,25.04)
Montenegro	0 (0,0)	4151.11 (3319,5269.42)	0 (0,0)	4048.64 (3159.85,5223.59)	0 (0,0)	5988.37 (4306.52,8315.6)	-2.47	-0.14 (-0.19,-0.08)	47.91	21.62 (13.57,30.24)
Republic of Sierra Leone	0.1 (0,0.1)	5758.23 (4430.95,7586.68)	0.1 (0.1,0.2)	6263.72 (4875.58,8171.65)	0.1 (0.1,0.2)	6351.92 (4471,8856.37)	8.78	0.29 (0.23,0.34)	1.41	0.7 (-11.98,15.21)
Republic of Tajikistan	0 (0,0.1)	3895.38 (3011.85,5056.39)	0.1 (0.1,0.1)	3623.54 (2806.3,4784.08)	0.1 (0.1,0.2)	4896.51 (3475.64,6850.31)	-6.98	-0.34 (-0.42,-0.27)	35.13	16.25 (11.01,21.72)
Kingdom of Belgium	0.2 (0.1,0.2)	6235.28 (5566.37,7023.15)	0.2 (0.1,0.2)	7077.89 (5735.25,8831.62)	0.2 (0.2,0.3)	8765.77 (6609.89,11682.78)	13.51	0.74 (0.57,0.91)	23.85	11.29 (-10.96,39.09)
Slovak Republic	0.1 (0,0.1)	4167.42 (3294.66,5302.02)	0 (0,0.1)	3831.27 (2906.13,4905.44)	0.1 (0.1,0.1)	5641.62 (4013.58,8027.72)	-8.07	-0.51 (-0.72,-0.3)	47.25	21.35 (18.21,24.57)
Republic of Haiti	0.1 (0.1,0.1)	6594.06 (5077.05,8881.68)	0.2 (0.2,0.3)	6232.21 (4755.08,8187.13)	0.3 (0.2,0.4)	7847.38 (5446.94,10768.06)	-5.49	-0.22 (-0.26,-0.18)	25.92	12.21 (3.97,21.11)
Republic of the Union of Myanmar	0.2 (0.1,0.2)	1610.96 (1197.6,2185.01)	0.2 (0.2,0.3)	1609.71 (1213.3,2168.05)	0.4 (0.3,0.5)	2395.86 (1666.62,3414.62)	-0.08	-0.13 (-0.5,0.24)	48.84	22 (21.56,22.44)
Commonwealth of Dominica	0 (0,0)	4825.9 (3658.07,6594.64)	0 (0,0)	5015.94 (3807.99,6554.74)	0 (0,0)	6655.72 (4652.61,9321.71)	3.94	0.09 (-0.01,0.19)	32.69	15.19 (11,19.54)
Kingdom of Thailand	0.5 (0.4,0.7)	3245.99 (2586.44,4228.06)	0.5 (0.4,0.7)	3017.04 (2341.42,4000.57)	0.6 (0.4,0.8)	3620.76 (2539.76,5116.31)	-7.05	-0.32 (-0.38,-0.26)	20.01	9.55 (6.86,12.31)
Republic of Austria	0.1 (0.1,0.2)	6919.46 (5686.48,8649.51)	0.1 (0.1,0.1)	5451.19 (4355.93,6827.41)	0.1 (0.1,0.2)	6973.97 (4953.85,9484.28)	-21.22	-1.06 (-1.22,-0.9)	27.93	13.11 (3.04,24.16)
Kingdom of Lesotho	0 (0,0)	9769.17 (7733.9,12647.54)	0 (0,0.1)	9053.69 (7076.57,11822.82)	0.1 (0,0.1)	13132.88 (9675.77,17910.29)	-7.32	0.07 (-0.07,0.21)	45.06	20.44 (14.82,26.34)
American Samoa	0 (0,0)	2673.83 (2078.23,3523.25)	0 (0,0)	2630.97 (2029.59,3416.24)	0 (0,0)	3069.68 (2177,4217.07)	-1.6	-0.08 (-0.14,-0.02)	16.67	8.02 (3.96,12.24)
Palestine	0 (0,0.1)	10446.83 (7952.33,13971.17)	0.1 (0.1,0.2)	10105.31 (7795.82,13190.49)	0.2 (0.1,0.2)	12461.86 (8855.22,17546.47)	-3.27	-0.06 (-0.26,0.13)	23.32	11.05 (0.99,22.11)
Brunei Darussalam	0 (0,0)	2694.32 (2068.38,3662.61)	0 (0,0)	2656.73 (2054.15,3525.23)	0 (0,0)	3181.36 (2220.41,4506.85)	-1.4	-0.13 (-0.29,0.02)	19.75	9.43 (4.89,14.16)
Turkmenistan	0 (0,0)	4222.1 (3308.61,5360.4)	0 (0,0.1)	3943.95 (3091.58,5102.37)	0.1 (0,0.1)	5076.95 (3589.43,6944.79)	-6.59	-0.27 (-0.29,-0.25)	28.73	13.46 (3.93,23.86)
Republic of Malta	0 (0,0)	5916.92 (4513.06,7723.81)	0 (0,0)	5933.41 (4513.3,7869.88)	0 (0,0)	7035.67 (4935.92,9845.38)	0.28	-0.07 (-0.2,0.06)	18.58	8.89 (-3.14,22.42)
Cook Islands	0 (0,0)	3690.2 (2739.17,5162.63)	0 (0,0)	3715.39 (2761.6,5012.04)	0 (0,0)	4303.28 (2932.89,6315.34)	0.68	0.02 (0,0.03)	15.82	7.62 (4.31,11.03)
Republic of Ecuador	0.1 (0.1,0.2)	5501.03 (4307.1,7107.66)	0.2 (0.2,0.3)	5351.48 (4174.39,6975.84)	0.4 (0.3,0.5)	7529.45 (5432.01,10206.97)	-2.72	-0.12 (-0.14,-0.1)	40.7	18.62 (-9.55,55.55)
Tuvalu	0 (0,0)	3644.59 (2681.83,5007.86)	0 (0,0)	3653.19 (2691.83,4943.23)	0 (0,0)	4244.62 (2964.8,6199)	0.24	0.03 (0.01,0.04)	16.19	7.79 (3.88,11.85)
Togolese Republic	0.1 (0,0.1)	5906.37 (4632.88,7663.47)	0.1 (0.1,0.2)	6033.75 (4678.85,7978.24)	0.1 (0.1,0.2)	6508.59 (4391.26,8942.9)	2.16	0.02 (0,0.04)	7.87	3.86 (-4.08,12.46)
Grenada	0 (0,0)	4936.53 (3753.17,6723.91)	0 (0,0)	5141.57 (3930.37,6684.16)	0 (0,0)	6654.87 (4569.85,9162.48)	4.15	0.13 (0.07,0.2)	29.43	13.77 (10.25,17.4)
State of Kuwait	0 (0,0)	7658.21 (5855.79,10220.6)	0.1 (0.1,0.1)	7567.6 (5631.48,10124.92)	0.1 (0.1,0.2)	7927.05 (5460.71,11589.7)	-1.18	-0.17 (-0.23,-0.1)	4.75	2.35 (-10.49,17.03)
Bosnia and Herzegovina	0.1 (0,0.1)	5184.34 (4110.84,6679.49)	0 (0,0)	3983.12 (3044.86,5162.84)	0 (0,0.1)	5721.72 (3998.76,7907.01)	-23.17	-1.23 (-1.39,-1.07)	43.65	19.85 (11.81,28.47)
Republic of Armenia	0 (0,0)	3463.77 (2706.54,4565.7)	0 (0,0)	3657.47 (2804.15,4710.21)	0 (0,0.1)	5221.58 (3654.8,7297.9)	5.59	0.18 (0.12,0.25)	42.76	19.48 (6.73,33.76)
Kingdom of Denmark	0.1 (0.1,0.2)	9523.72 (7761.44,11590.51)	0.1 (0.1,0.1)	6627.86 (5262.93,8739.45)	0.1 (0.1,0.1)	8341.9 (6148.14,11376.85)	-30.41	-1.44 (-1.62,-1.26)	25.86	12.19 (3.72,21.35)
Republic of the Gambia	0 (0,0)	10418.16 (8125.48,13943.44)	0.1 (0,0.1)	9735.35 (7614.06,13158.16)	0.1 (0,0.1)	11203.49 (7770.41,15676.97)	-6.55	-0.59 (-0.72,-0.45)	15.08	7.28 (-1.33,16.63)
Republic of Cyprus	0 (0,0)	5921.38 (4565.13,7941.04)	0 (0,0)	5919.25 (4466.54,7756.61)	0 (0,0)	7166.76 (4991.55,10334.08)	-0.04	-0.09 (-0.21,0.04)	21.08	10.03 (4.59,15.76)
Republic of San Marino	0 (0,0)	8145.48 (6099.85,11055.98)	0 (0,0)	8262.8 (5910.09,11070.42)	0 (0,0)	10745.51 (7270.79,15483.25)	1.44	0.05 (0.05,0.06)	30.05	14.04 (-4.38,36)
Dominican Republic	0.1 (0.1,0.2)	6445.17 (4910.19,8799.71)	0.2 (0.1,0.2)	6548.29 (5009.93,8562.91)	0.2 (0.2,0.3)	7997.13 (5547.57,11325.76)	1.6	0.03 (-0.06,0.12)	22.13	10.51 (-10.13,35.89)
Solomon Islands	0 (0,0)	3701 (2846.72,4977.05)	0 (0,0)	3335.68 (2579.14,4383.63)	0 (0,0)	3884.9 (2764.54,5470.79)	-9.87	-0.42 (-0.46,-0.39)	16.47	7.92 (4.67,11.27)
Republic of Costa Rica	0 (0,0.1)	4964.1 (3770.34,6591.18)	0.1 (0.1,0.1)	5437.46 (4126.31,7096.84)	0.1 (0.1,0.1)	7108.9 (4996.5,10051.11)	9.54	0.36 (0.33,0.38)	30.74	14.34 (3.22,26.66)
Republic of Poland	0.2 (0.2,0.3)	2446.18 (1949.61,3076.5)	0.2 (0.2,0.3)	2334.59 (1855.17,2919.83)	0.3 (0.2,0.4)	3218.69 (2528.21,4076.06)	-4.56	-0.87 (-1.14,-0.58)	37.87	17.42 (8.06,27.59)
Republic of Madagascar	0.2 (0.1,0.2)	6196.01 (4878.77,8179.42)	0.4 (0.3,0.5)	5898.38 (4568.58,7757.86)	0.5 (0.4,0.7)	7142.05 (4952.88,10181.3)	-4.8	-0.21 (-0.25,-0.18)	21.08	10.04 (2.9,17.67)
Democratic Republic of the Congo	0.8 (0.6,1.1)	9755.05 (7539.66,12791.54)	1.8 (1.4,2.5)	9215.45 (7067.32,12303.82)	2.2 (1.5,2.9)	10098.45 (7169.56,13788.37)	-5.53	-0.19 (-0.22,-0.17)	9.58	4.68 (-7.64,18.64)
Democratic Socialist Republic of Sri Lanka	0.2 (0.2,0.3)	4669.95 (3792.78,5762.85)	0.2 (0.1,0.2)	3125.54 (2547.63,3886.43)	0.2 (0.2,0.3)	4282.67 (3166.94,5860.82)	-33.07	-1.76 (-2.05,-1.48)	37.02	17.06 (15.98,18.15)
Kingdom of Tonga	0 (0,0)	2998.92 (2354.34,3924.2)	0 (0,0)	2796.84 (2185.41,3749.04)	0 (0,0)	3254.31 (2245.38,4623.93)	-6.74	-0.32 (-0.37,-0.27)	16.36	7.87 (4.14,11.74)
Kingdom of Norway	0.1 (0.1,0.1)	6829.27 (5577.31,8429.8)	0.1 (0.1,0.1)	7512.73 (6075.05,9369.14)	0.1 (0.1,0.1)	8709.3 (6867.75,10977.58)	10.01	0.09 (-0.02,0.19)	15.93	7.67 (1.23,14.52)
Saint Kitts and Nevis	0 (0,0)	6439.1 (4726.69,9022.25)	0 (0,0)	6910.57 (5000.04,9244.61)	0 (0,0)	8593.74 (5685.78,12640.03)	7.32	0.23 (0.2,0.25)	24.36	11.52 (3.9,19.69)
Republic of Uzbekistan	0.2 (0.2,0.3)	4375.7 (3419.91,5724.29)	0.4 (0.3,0.5)	4139.15 (3253.14,5348.71)	0.5 (0.3,0.6)	5074.29 (3602.65,7006.83)	-5.41	-0.25 (-0.28,-0.22)	22.59	10.72 (-0.33,23)
Democratic People's Republic of Korea	0.2 (0.1,0.2)	3163.3 (2538.81,4069)	0.2 (0.1,0.2)	2762.69 (2218.47,3532.06)	0.2 (0.1,0.3)	2990.27 (2120.89,4072.81)	-12.66	-0.54 (-0.59,-0.5)	8.24	4.04 (3.09,4.99)
Lebanese Republic	0.1 (0,0.1)	7599.18 (6037.58,10021.36)	0.1 (0.1,0.2)	8692.05 (6644.49,11376.12)	0.2 (0.1,0.3)	12793.32 (8927.13,17495.79)	14.38	0.38 (0.13,0.62)	47.18	21.32 (21,21.64)
Republic of the Philippines	0.5 (0.4,0.7)	3437.5 (2764.65,4288.06)	0.9 (0.7,1.1)	3043.42 (2473.18,3792.24)	1.2 (1,1.5)	4137.48 (3364.32,5212.89)	-11.46	-0.49 (-0.62,-0.36)	35.95	16.6 (2.7,32.38)
Republic of Serbia	0.1 (0.1,0.1)	4576.11 (3716.84,5798.64)	0.1 (0.1,0.1)	3845.45 (3029,4963.94)	0.1 (0.1,0.1)	5201.56 (3624.47,7376.9)	-15.97	-0.78 (-0.86,-0.7)	35.27	16.3 (8.24,24.96)
Democratic Republic of Timor-Leste	0 (0,0)	3659.07 (2844.53,4834.26)	0 (0,0)	2812.25 (2141.93,3700.44)	0 (0,0)	3652.76 (2514.21,5121.45)	-23.14	-1.09 (-1.23,-0.95)	29.89	13.97 (11.68,16.3)
Greenland	0 (0,0)	17755.16 (14200.12,22235.46)	0 (0,0)	14639.57 (11698.55,18521.66)	0 (0,0)	19802.85 (14804.12,26237.74)	-17.55	-0.71 (-0.75,-0.68)	35.27	16.31 (1.26,33.59)
Grand Duchy of Luxembourg	0 (0,0)	7810.64 (6176.37,9954.76)	0 (0,0)	5785.98 (4795.62,7089.29)	0 (0,0)	7185.42 (5275.26,9361.71)	-25.92	-1.25 (-1.35,-1.16)	24.19	11.44 (-4.7,30.31)
Kingdom of the Netherlands	0.3 (0.3,0.3)	7415.48 (6555.6,8410.71)	0.3 (0.2,0.3)	6824.69 (5315.61,8670.05)	0.3 (0.2,0.4)	8937 (6399.7,12242.3)	-7.97	-0.49 (-0.62,-0.37)	30.95	14.43 (-2.46,34.25)
Eastern Republic of Uruguay	0 (0,0.1)	5724.85 (4524.96,7528.23)	0.1 (0,0.1)	6369.26 (5125.75,7972.22)	0.1 (0.1,0.1)	8726.71 (6327.31,11794.97)	11.26	0.75 (0.6,0.89)	37.01	17.05 (13.23,21)
United States of America	4.5 (3.8,5.4)	6749.45 (5725.26,8111.01)	7 (6,8.3)	9271.79 (7970.83,10947.7)	9.5 (8.1,11.2)	12515.14 (10633.19,14835.36)	37.37	0.74 (0.34,1.13)	34.98	16.18 (-2.16,37.96)
Bermuda	0 (0,0)	6181.15 (4786.23,8004.15)	0 (0,0)	5319.46 (3935.79,6948.49)	0 (0,0)	6942.4 (4630.16,9909)	-13.94	-0.69 (-0.8,-0.59)	30.51	14.24 (8.03,20.81)
People's Republic of Bangladesh	2.1 (1.7,2.8)	8457.45 (6728.36,11271.35)	3.6 (2.8,4.8)	8094.67 (6310.75,10672.03)	4.5 (3.3,6.1)	9865.3 (7107.99,13362.44)	-4.29	-0.14 (-0.15,-0.12)	21.87	10.4 (-2.36,24.82)
Canada	0.5 (0.4,0.6)	6128.23 (5217.06,7489.45)	0.5 (0.4,0.6)	6341.02 (5139.03,7824.02)	0.7 (0.5,1)	8517.72 (6180.97,11656.6)	3.47	-0.34 (-0.55,-0.13)	34.33	15.9 (3.02,30.38)
Socialist Republic of Viet Nam	0.5 (0.4,0.6)	2989.81 (2361.4,3768.91)	0.6 (0.5,0.8)	2499.85 (1943.9,3220.96)	0.8 (0.6,1.1)	3246.35 (2289.64,4473.72)	-16.39	-0.63 (-0.75,-0.5)	29.86	13.96 (4.11,24.74)
Republic of Azerbaijan	0.1 (0,0.1)	3409.36 (2597.58,4604.82)	0.1 (0.1,0.1)	3567.71 (2722.33,4731.84)	0.1 (0.1,0.2)	4936.51 (3404.78,6858.78)	4.64	0.15 (0.05,0.24)	38.37	17.63 (8.67,27.33)
Islamic Republic of Afghanistan	0.2 (0.2,0.3)	9060.82 (7067.64,11920.28)	0.6 (0.5,0.8)	8846.86 (6771.11,11574.79)	0.8 (0.6,1.1)	11063.25 (8117.62,15312.68)	-2.36	-0.02 (-0.06,0.02)	25.05	11.83 (2.07,22.52)
Republic of Sudan	0.4 (0.3,0.5)	7853.29 (6230.89,10604.85)	0.8 (0.6,1)	7198.62 (5568.11,9411.63)	1 (0.7,1.4)	8702.36 (6090.53,12382.46)	-8.34	-0.43 (-0.49,-0.37)	20.89	9.95 (-4.88,27.09)
Jamaica	0 (0,0)	4866.43 (3662.04,6652.2)	0 (0,0.1)	5038.21 (3805.23,6683.13)	0.1 (0,0.1)	6845.22 (4754.45,9863.59)	3.53	0.06 (-0.07,0.18)	35.87	16.56 (16.03,17.1)
Sultanate of Oman	0 (0,0)	7194.34 (5548.42,9416.9)	0.1 (0.1,0.1)	7410.66 (5591.21,9886.31)	0.1 (0.1,0.1)	9108.2 (6116.8,13090.5)	3.01	0.05 (-0.06,0.16)	22.91	10.86 (-1.22,24.42)
Kingdom of Cambodia	0.1 (0.1,0.1)	4108.34 (3185.78,5489.68)	0.1 (0.1,0.2)	3116.93 (2433.04,4117.75)	0.2 (0.1,0.3)	4139.23 (2925.26,5588)	-24.13	-1.22 (-1.32,-1.13)	32.8	15.24 (9.67,21.09)
Republic of Fiji	0 (0,0)	3235.92 (2576.84,4256.7)	0 (0,0)	3140.46 (2469.77,4079.3)	0 (0,0)	4003.97 (2882.87,5556.57)	-2.95	-0.18 (-0.23,-0.14)	27.5	12.91 (7.91,18.15)
Guam	0 (0,0)	3348.6 (2685.65,4284.13)	0 (0,0)	3280.38 (2594.12,4151.97)	0 (0,0)	4211 (3055.59,5901.16)	-2.04	-0.03 (-0.12,0.06)	28.37	13.3 (5.58,21.58)
Kingdom of Morocco	0.6 (0.5,0.8)	9401.78 (7383.28,12330.33)	0.9 (0.7,1.1)	9104.45 (7140.67,11992.95)	1.1 (0.8,1.5)	11444.82 (8296.88,15702.97)	-3.16	-0.16 (-0.19,-0.13)	25.71	12.12 (-7.78,36.31)
People's Democratic Republic of Algeria	0.4 (0.3,0.6)	7496.25 (5673.64,10104.8)	0.8 (0.6,1.1)	7607.85 (5795.64,10237.99)	1 (0.7,1.4)	8702.74 (6228.48,12428.22)	1.49	-0.02 (-0.09,0.05)	14.39	6.95 (-7.23,23.3)
Ukraine	0.8 (0.7,1.1)	6685.08 (5349.67,8381.42)	0.6 (0.5,0.8)	6210.07 (4874.26,7856.01)	0.9 (0.6,1.2)	8612.14 (6226.05,11691.49)	-7.11	-0.65 (-0.85,-0.44)	38.68	17.76 (16.63,18.9)
Tokelau	0 (0,0)	3660.59 (2730.85,4941.07)	0 (0,0)	3657.08 (2735.26,4901.21)	0 (0,0)	4274.74 (2851.72,6102.95)	-0.1	0.02 (-0.01,0.05)	16.89	8.12 (4.5,11.85)
Republic of Albania	0 (0,0)	3296.52 (2528.65,4353.75)	0 (0,0)	3506.75 (2724.47,4561.35)	0 (0,0)	5013.94 (3427.93,7059.45)	6.38	0.17 (0.11,0.24)	42.98	19.57 (5.6,35.4)
Republic of Namibia	0 (0,0)	4584.56 (3566.76,6121.82)	0 (0,0)	4552.72 (3503.79,6186.38)	0 (0,0.1)	6869.96 (4835.36,9774.09)	-0.69	-0.29 (-0.52,-0.05)	50.9	22.84 (17.24,28.71)
Republic of Malawi	0.1 (0.1,0.2)	5443.74 (4138.06,7165.06)	0.2 (0.2,0.3)	4831.99 (3692.21,6451.04)	0.3 (0.2,0.4)	6077.15 (4330.59,8500.56)	-11.24	-0.59 (-0.68,-0.5)	25.77	12.15 (11.84,12.45)
Republic of Mauritius	0 (0,0)	7140.78 (5674.23,8996.57)	0 (0,0)	5891.72 (4530.6,7807.97)	0 (0,0)	7673.27 (5454.8,10503.02)	-17.49	-0.79 (-0.99,-0.58)	30.24	14.12 (8.99,19.5)
Republic of Equatorial Guinea	0 (0,0)	10692.35 (8272.25,13998.2)	0 (0,0)	10235.8 (8013.29,13253.38)	0 (0,0.1)	11452.94 (8468.66,16015.74)	-4.27	-0.12 (-0.18,-0.06)	11.89	5.78 (-5.22,18.05)
Republic of Paraguay	0.1 (0,0.1)	6041.2 (4779.34,8008.36)	0.1 (0.1,0.2)	6398.37 (4993.5,8323.63)	0.2 (0.1,0.2)	8834.88 (6356.91,12319.29)	5.91	0.25 (0.23,0.27)	38.08	17.51 (12.85,22.36)
Republic of Bulgaria	0.1 (0.1,0.1)	4316.79 (3491.13,5503.26)	0.1 (0,0.1)	3695.57 (2875.22,4745.27)	0.1 (0.1,0.1)	5960.44 (4106.64,8396.1)	-14.39	-0.8 (-0.92,-0.69)	61.29	27 (24.59,29.46)
Republic of Finland	0.1 (0.1,0.2)	10180.04 (8284.28,12628.7)	0.1 (0.1,0.1)	8223.43 (6759.5,9951.12)	0.1 (0.1,0.2)	10741.64 (7846.81,14447.52)	-19.22	-0.91 (-1.1,-0.71)	30.62	14.29 (3.84,25.79)
Republic of South Africa	0.6 (0.5,0.8)	6604.99 (5561.43,8008.37)	1 (0.8,1.2)	6650.23 (5559.92,8169.1)	1.4 (1.2,1.8)	9185.82 (7513.27,11375.93)	0.68	0.24 (0.05,0.44)	38.13	17.53 (3.84,33.03)
Republic of Guinea	0.1 (0.1,0.1)	6112.83 (4713.34,8146.34)	0.2 (0.1,0.2)	6011.1 (4695.27,7993.76)	0.2 (0.2,0.3)	6913.54 (4962.74,9775.77)	-1.66	-0.1 (-0.14,-0.07)	15.01	7.24 (-0.01,15.02)
Antigua and Barbuda	0 (0,0)	4889.9 (3672.58,6632.58)	0 (0,0)	5106.85 (3851.76,6784.91)	0 (0,0)	6603.26 (4559.3,9579.93)	4.44	0.08 (-0.05,0.21)	29.3	13.71 (8.02,19.7)
Republic of Korea	0.4 (0.4,0.5)	3548.22 (2979.47,4216.47)	0.4 (0.4,0.5)	3540.15 (2978.61,4162.78)	0.5 (0.4,0.6)	4192.35 (3097.49,5455.8)	-0.23	0.1 (0,0.2)	18.42	8.82 (2.64,15.37)
Republic of Singapore	0.1 (0.1,0.1)	6393 (5403.88,7588.22)	0 (0,0.1)	3374.72 (2733.9,4205.49)	0.1 (0,0.1)	3724.54 (2794.52,4959.05)	-47.21	-2.77 (-3.09,-2.45)	10.37	5.06 (-0.84,11.3)
Republic of Benin	0.1 (0,0.1)	5821.65 (4508.8,7794.23)	0.2 (0.1,0.2)	5821.17 (4500.27,7642.42)	0.2 (0.1,0.3)	6472.74 (4566.05,9252.93)	-0.01	-0.03 (-0.05,-0.01)	11.19	5.45 (1.85,9.17)
Republic of Estonia	0 (0,0)	7864.59 (6257.95,9827.49)	0 (0,0)	5468.67 (4275.93,7048.85)	0 (0,0)	7751.35 (5493.07,10445.54)	-30.46	-1.63 (-1.79,-1.47)	41.74	19.06 (13.85,24.5)
Republic of Croatia	0.1 (0,0.1)	5174.18 (4156.33,6556.78)	0 (0,0)	3984.39 (3174.01,5048.44)	0 (0,0.1)	5295.81 (3831.62,7376.71)	-22.99	-1.16 (-1.27,-1.04)	32.91	15.29 (5.67,25.78)
Japan	1.2 (1,1.4)	3582.91 (3072.3,4228.3)	1 (0.9,1.2)	3898.13 (3369.01,4592.2)	1.2 (1,1.4)	4911.25 (4185.98,5803.19)	8.8	0.49 (0.16,0.83)	25.99	12.25 (8.73,15.87)
Republic of Belarus	0.1 (0.1,0.2)	5894.45 (4683.68,7500.03)	0.1 (0.1,0.2)	6209.25 (4825.37,8028.05)	0.2 (0.1,0.3)	9646.22 (6848.19,13034.13)	5.34	0.07 (-0.02,0.17)	55.35	24.64 (21.22,28.15)
Kingdom of Bhutan	0 (0,0)	5755.16 (4473.62,7548.36)	0 (0,0)	5613.95 (4223.7,7426.71)	0 (0,0)	5829.18 (4044.05,8290.21)	-2.45	-0.3 (-0.41,-0.18)	3.83	1.9 (-9.18,14.33)
Gabonese Republic	0 (0,0)	9388.38 (7203.23,12405.5)	0 (0,0.1)	8989.84 (6893.38,11929.71)	0.1 (0,0.1)	10820.79 (7717.63,14949.21)	-4.25	-0.2 (-0.31,-0.1)	20.37	9.71 (6.13,13.42)
Republic of Seychelles	0 (0,0)	2534.21 (1937.35,3388.27)	0 (0,0)	2488.23 (1902.17,3274.22)	0 (0,0)	3461.11 (2379.71,4957.1)	-1.81	-0.17 (-0.28,-0.06)	39.1	17.94 (15.79,20.13)
Kingdom of Saudi Arabia	0.2 (0.2,0.3)	7223.15 (5465.24,9653.8)	0.8 (0.6,1)	7808.79 (5947.3,10343.47)	0.9 (0.6,1.3)	8878.5 (6038.06,12501.83)	8.11	0.28 (0.24,0.33)	13.7	6.63 (-12.91,30.55)
Republic of Slovenia	0 (0,0)	6329.11 (5175.35,7754.9)	0 (0,0)	4783.65 (3870.68,6065.62)	0 (0,0)	6219.71 (4479,8554.59)	-24.42	-1.21 (-1.31,-1.1)	30.02	14.03 (1.08,28.63)
Portuguese Republic	0.3 (0.2,0.4)	11146.92 (8918.23,14036.59)	0.2 (0.2,0.3)	9458.59 (7351.7,12424.9)	0.3 (0.2,0.4)	12812.29 (9260.6,18189.72)	-15.15	-0.78 (-1.06,-0.5)	35.46	16.39 (1.86,32.98)
Republic of Guyana	0 (0,0)	8369.75 (6510.57,10488.54)	0 (0,0)	9118.59 (7346.29,11547.91)	0 (0,0)	12917.04 (9505.57,18206)	8.95	0.46 (0.34,0.57)	41.66	19.02 (14.42,23.8)
Republic of El Salvador	0.1 (0.1,0.1)	7456.01 (5827.35,9556.67)	0.1 (0.1,0.1)	6236.6 (4815.46,7883.43)	0.1 (0.1,0.2)	7879.53 (5673.32,10952.2)	-16.35	-0.74 (-0.8,-0.68)	26.34	12.4 (-6.34,34.89)
Principality of Monaco	0 (0,0)	8194.23 (6063.27,10997.73)	0 (0,0)	8200.87 (5998.54,10842.25)	0 (0,0)	10574.5 (7311.63,15281.22)	0.08	-0.01 (-0.02,-0.01)	28.94	13.55 (6.82,20.71)
State of Qatar	0 (0,0)	8777.14 (6827.17,11311.07)	0 (0,0.1)	8102.31 (6148.54,10562.47)	0.1 (0,0.1)	9121.79 (6333.78,13013.04)	-7.69	-0.5 (-0.6,-0.41)	12.58	6.1 (-3.46,16.61)
Republic of Mozambique	0.2 (0.2,0.3)	6136.5 (4771.38,8229.92)	0.4 (0.3,0.6)	6049.85 (4748.46,7829.45)	0.6 (0.4,0.8)	7592.57 (5256.45,11064.35)	-1.41	-0.04 (-0.06,-0.02)	25.5	12.03 (10.32,13.76)
Republic of Guinea-Bissau	0 (0,0)	6177.45 (4802.05,8172.61)	0 (0,0)	6309.39 (4869.13,8369.58)	0 (0,0.1)	7127.3 (5027.87,9947.27)	2.14	0.04 (0.02,0.07)	12.96	6.28 (-3.2,16.7)
Republic of Honduras	0 (0,0.1)	4687.99 (3545.12,6209.67)	0.1 (0.1,0.2)	4840.24 (3691.67,6360.43)	0.2 (0.1,0.3)	6896.37 (4771.28,9525.91)	3.25	0.15 (0.13,0.17)	42.48	19.36 (2.31,39.27)
Hellenic Republic	0.3 (0.2,0.3)	10397.9 (8080.62,13724.5)	0.2 (0.2,0.3)	10840.58 (8184.94,14155.97)	0.3 (0.2,0.4)	13496.97 (9295.93,19189.32)	4.26	-0.2 (-0.64,0.23)	24.5	11.58 (8.38,14.87)
Kingdom of Eswatini	0 (0,0)	5579.61 (4302.19,7261.76)	0 (0,0)	6265.9 (4765.41,8316.51)	0 (0,0)	9779.95 (6826.45,13618.6)	12.3	0.39 (0.31,0.47)	56.08	24.93 (23.21,26.68)
Republic of the Congo	0.1 (0,0.1)	10353.58 (7844.23,13591.59)	0.1 (0.1,0.2)	9905.57 (7585.48,12735.84)	0.2 (0.1,0.2)	11556.7 (8193.48,16322.28)	-4.33	-0.15 (-0.35,0.04)	16.67	8.01 (-1.74,18.73)
People's Republic of China	13.2 (11,15.9)	4093.83 (3420.83,4931.51)	9.4 (7.8,11.4)	2847.3 (2364.14,3443.44)	8.8 (7.2,10.7)	2767.9 (2266.56,3363.47)	-30.45	-1.51 (-1.8,-1.22)	-2.79	-1.4 (-12.02,10.49)
Federal Republic of Germany	1.1 (0.9,1.3)	5437.77 (4651.4,6488.63)	1.1 (0.9,1.4)	6566.22 (5289.22,8400.96)	1.4 (1,1.9)	8115.67 (5879.33,11037.06)	20.75	1.21 (0.99,1.44)	23.6	11.17 (8.15,14.29)
Republic of Vanuatu	0 (0,0)	3624.07 (2788.16,4764.17)	0 (0,0)	3291.02 (2539.92,4260.14)	0 (0,0)	3823.55 (2733.21,5339.98)	-9.19	-0.42 (-0.46,-0.37)	16.18	7.79 (3.58,12.17)
Republic of Colombia	0.3 (0.2,0.4)	3387.82 (2587.47,4468.11)	0.4 (0.3,0.4)	2747.47 (2264.57,3428.07)	0.4 (0.3,0.6)	3219.76 (2256.34,4487.35)	-18.9	-1.25 (-1.73,-0.77)	17.19	8.25 (-4.78,23.07)
Republic of Indonesia	1.1 (0.9,1.4)	2397.01 (1922.69,3007.72)	1.8 (1.5,2.3)	2433.14 (1965.59,3048.66)	2.5 (2,3.1)	3308.8 (2645.79,4110.3)	1.51	-0.04 (-0.16,0.07)	35.99	16.61 (13.77,19.53)
Arab Republic of Egypt	0.9 (0.7,1.2)	6763.86 (5175.61,9112.63)	1.8 (1.3,2.4)	6977.72 (5365.18,9603.52)	2.2 (1.6,3.1)	8617.73 (6036.26,11940.06)	3.16	0.04 (-0.06,0.14)	23.5	11.13 (-0.93,24.67)
Saint Vincent and the Grenadines	0 (0,0)	4882.67 (3724.12,6672.48)	0 (0,0)	5200.32 (3890.13,6855.57)	0 (0,0)	6898.72 (4816.29,9901.12)	6.51	0.22 (0.14,0.3)	32.66	15.18 (11.75,18.71)
Federal Republic of Somalia	0.1 (0.1,0.1)	6719.04 (5204.66,8841.96)	0.3 (0.2,0.4)	6400.02 (4988.92,8262.43)	0.4 (0.3,0.6)	8522.33 (5996.9,11787.25)	-4.75	-0.2 (-0.23,-0.17)	33.16	15.4 (15.25,15.54)
Republic of India	12.7 (10.5,15.6)	6314.47 (5215.17,7741.52)	18 (14.9,22)	4881.04 (4040.09,5975.12)	24.4 (20,29.8)	6448.63 (5297.61,7880.57)	-22.7	-1.6 (-1.95,-1.24)	32.12	14.94 (0.26,31.78)
Georgia	0.1 (0,0.1)	4011 (3092.17,5298.64)	0 (0,0)	4130.46 (3163.71,5379.7)	0 (0,0.1)	5712.3 (4008.27,7923.47)	2.98	0.08 (0.02,0.13)	38.3	17.6 (16.4,18.81)
Union of the Comoros	0 (0,0)	5320.13 (4158.93,7117.91)	0 (0,0)	5198.17 (4053.9,6883.35)	0 (0,0)	6401.25 (4448.9,9063.91)	-2.29	-0.15 (-0.19,-0.1)	23.14	10.97 (5.12,17.14)
Kingdom of Sweden	0.2 (0.2,0.2)	9772.45 (8190.91,11589.13)	0.2 (0.2,0.3)	9749.06 (8223.02,11788.91)	0.3 (0.2,0.3)	11732.46 (9127.13,14832.11)	-0.24	-0.14 (-0.25,-0.02)	20.34	9.7 (-5.41,27.22)
Republic of Rwanda	0.1 (0.1,0.2)	8483.77 (6634.39,11388.06)	0.2 (0.2,0.3)	7156.03 (5554.55,9355.97)	0.3 (0.2,0.4)	8744.49 (6154.84,11929.17)	-15.65	-1.05 (-1.22,-0.89)	22.2	10.54 (9.95,11.14)
Kingdom of Spain	0.8 (0.7,0.9)	7871.63 (6999.31,8916.86)	1 (0.9,1.2)	10022.3 (8773.78,11661.33)	1.2 (0.9,1.6)	12281.1 (9017.85,16475.53)	27.32	1.31 (0.9,1.72)	22.54	10.7 (-7.41,32.35)
Republic of Burundi	0.1 (0.1,0.1)	7584.73 (5832.87,9877.42)	0.2 (0.1,0.2)	5947.38 (4549.8,7789.79)	0.2 (0.2,0.3)	7303.63 (4934.61,10438.38)	-21.59	-1.14 (-1.25,-1.03)	22.8	10.82 (4.65,17.34)
Republic of Nauru	0 (0,0)	3646.42 (2662.44,5059.72)	0 (0,0)	3682.86 (2681.98,5001.86)	0 (0,0)	4294.34 (2925.2,6249.97)	1	0.05 (0.03,0.07)	16.6	7.98 (4.29,11.81)
Islamic Republic of Mauritania	0 (0,0)	4329.26 (3363.62,5840.05)	0 (0,0.1)	4120.99 (3166.25,5508.01)	0 (0,0.1)	4656.95 (3287.57,6704.49)	-4.81	-0.3 (-0.39,-0.2)	13.01	6.3 (-2.65,16.08)
Republic of Liberia	0 (0,0.1)	7795.22 (6080.12,10241.27)	0.1 (0.1,0.1)	7771.09 (6048.88,10472.61)	0.1 (0.1,0.2)	8345.49 (6099.08,11869.59)	-0.31	0.68 (0.37,0.99)	7.39	3.63 (-4.86,12.87)
Republic of Zimbabwe	0.1 (0.1,0.1)	3531.33 (2699.84,4748.44)	0.1 (0.1,0.2)	3651.33 (2763.18,4726.75)	0.2 (0.1,0.3)	4641.65 (3224.93,6383.35)	3.4	0.05 (-0.1,0.2)	27.12	12.75 (11.45,14.06)
New Zealand	0.1 (0.1,0.1)	7204.65 (5743.41,9210.96)	0.1 (0.1,0.1)	7419.58 (6189.45,9101.95)	0.1 (0.1,0.1)	7763.97 (5859.74,10343.63)	2.98	-0.02 (-0.06,0.03)	4.64	2.29 (-1.77,6.53)
Syrian Arab Republic	0.2 (0.1,0.3)	7064.37 (5380.76,9494.27)	0.3 (0.2,0.4)	7286.03 (5484.18,9610.21)	0.3 (0.2,0.5)	8796.83 (6177.66,12848.68)	3.14	0.04 (-0.06,0.15)	20.74	9.88 (2.04,18.32)
United States Virgin Islands	0 (0,0)	5211.56 (3948.31,6827.01)	0 (0,0)	5363 (4079.83,7036.24)	0 (0,0)	6779.84 (4853.83,9353.75)	2.91	0.11 (0.04,0.18)	26.42	12.44 (5.87,19.41)
Saint Lucia	0 (0,0)	4949.33 (3770.12,6596.18)	0 (0,0)	5230.21 (3953.86,6807.2)	0 (0,0)	7365.89 (5204.11,10593.27)	5.68	0.2 (0.1,0.29)	40.83	18.67 (18.37,18.98)
Taiwan (Province of China)	0.1 (0.1,0.2)	2151.87 (1710.94,2799.1)	0.2 (0.1,0.2)	2656.74 (2085.74,3361.91)	0.2 (0.1,0.2)	2858.38 (2082.01,3879.08)	23.46	0.85 (0.77,0.93)	7.59	3.73 (3.71,3.74)
French Republic	1.3 (1.2,1.5)	9274.31 (8250.87,10455.83)	1.1 (0.9,1.4)	7869.21 (6190.32,9929.67)	1.4 (1,2)	9979.32 (7371.72,13775.26)	-15.15	-0.53 (-0.67,-0.38)	26.81	12.61 (-3.68,31.66)
Republic of Kiribati	0 (0,0)	3436.26 (2685.08,4522.42)	0 (0,0)	2955.76 (2285.93,3836.41)	0 (0,0)	3411.91 (2450.05,4724.15)	-13.98	-0.53 (-0.61,-0.46)	15.43	7.44 (4.39,10.58)
Republic of Mali	0.1 (0.1,0.1)	4781.33 (3736.12,6223.82)	0.2 (0.2,0.3)	4400.43 (3396.55,5905.59)	0.3 (0.2,0.4)	4848.77 (3389.9,6848.39)	-7.97	-0.4 (-0.51,-0.29)	10.19	4.97 (-5.37,16.44)
Republic of the Marshall Islands	0 (0,0)	3198.51 (2516.16,4288.76)	0 (0,0)	3005.86 (2330.12,3987.5)	0 (0,0)	3486.61 (2499.53,4876.92)	-6.02	-0.3 (-0.37,-0.24)	15.99	7.7 (3.19,12.4)
Republic of Kazakhstan	0.2 (0.1,0.2)	4532.58 (3628.63,5619.61)	0.2 (0.2,0.3)	4778.43 (3886.37,6111.48)	0.3 (0.2,0.4)	5909.62 (4275.31,7849.12)	5.42	0.4 (0.3,0.51)	23.67	11.21 (5.39,17.35)
Republic of Guatemala	0.1 (0.1,0.2)	6225.15 (4769.37,8340.25)	0.3 (0.2,0.4)	6290.48 (4801.08,8278.17)	0.4 (0.3,0.5)	8190.82 (5896.68,11952.72)	1.05	-0.07 (-0.25,0.11)	30.21	14.11 (-2.46,33.5)
Republic of Ghana	0.2 (0.2,0.3)	5845.63 (4418.8,7652.93)	0.5 (0.4,0.7)	5767.18 (4359.09,7621.72)	0.6 (0.4,0.9)	6617.5 (4675.47,9410.54)	-1.34	-0.12 (-0.19,-0.06)	14.74	7.12 (-0.03,14.78)
Kingdom of Bahrain	0 (0,0)	9708.43 (7567.63,12868.55)	0 (0,0)	8602.19 (6612.15,11262.91)	0 (0,0)	10677.66 (7431.42,14786.09)	-11.39	-0.62 (-0.72,-0.53)	24.13	11.41 (2.29,21.35)
Hungary	0.1 (0.1,0.2)	5415.48 (4396.78,6801.9)	0.1 (0.1,0.1)	3825.55 (3033.2,5012.01)	0.1 (0.1,0.1)	5103.12 (3637.73,6820.94)	-29.36	-1.49 (-1.62,-1.35)	33.4	15.5 (14.25,16.76)
Federal Democratic Republic of Nepal	0.3 (0.2,0.4)	6457.18 (5043.36,8297.75)	0.6 (0.5,0.8)	7244.57 (5807.61,9062.39)	0.9 (0.6,1.2)	9786.67 (6803.4,13471.97)	12.19	0.54 (0.32,0.75)	35.09	16.23 (1.6,32.96)
Ireland	0.1 (0.1,0.1)	7780.38 (6444.31,9457.33)	0.1 (0.1,0.1)	8490.76 (6808.41,10600.56)	0.1 (0.1,0.2)	11126.42 (8326.1,14826.19)	9.13	0.14 (0.03,0.25)	31.04	14.47 (2.88,27.37)
Burkina Faso	0.1 (0.1,0.2)	5611.95 (4407.63,7300.08)	0.3 (0.2,0.4)	5415.17 (4213.32,7104.79)	0.3 (0.2,0.4)	5724.33 (4083.86,8149.16)	-3.51	0.4 (0.22,0.58)	5.71	2.81 (-1.29,7.09)
United Republic of Tanzania	0.4 (0.3,0.5)	6190.83 (4773.07,8181.5)	0.8 (0.6,1.1)	5908.29 (4569.39,7755.28)	1 (0.7,1.5)	6970.34 (4850.6,9903.35)	-4.56	-0.24 (-0.28,-0.2)	17.98	8.62 (4.6,12.78)
Belize	0 (0,0)	4873.23 (3706.58,6704.32)	0 (0,0)	5147.83 (3934.59,6688.45)	0 (0,0)	6622 (4631.8,9345.46)	5.63	0.24 (0.2,0.29)	28.64	13.42 (-2.18,31.51)
Republic of Niue	0 (0,0)	3656.48 (2691.69,4957.59)	0 (0,0)	3677.4 (2735.1,4946.29)	0 (0,0)	4271.16 (2971.73,6024.75)	0.57	0.03 (0.01,0.05)	16.15	7.77 (4.09,11.58)
Republic of Lithuania	0.1 (0.1,0.1)	6812.33 (5516.99,8671.23)	0 (0,0)	6267.78 (4926.37,7984.27)	0.1 (0,0.1)	9627.2 (7058.03,13244.14)	-7.99	-0.47 (-0.58,-0.37)	53.6	23.93 (22.31,25.58)
Commonwealth of the Bahamas	0 (0,0)	4905.59 (3738.68,6420.78)	0 (0,0)	5108.02 (3868.93,6756.11)	0 (0,0)	6818.55 (4796.16,9602.72)	4.13	0.08 (-0.02,0.18)	33.49	15.54 (1.79,31.14)
Lao People's Democratic Republic	0 (0,0)	3123.77 (2412.34,4072.93)	0 (0,0.1)	2462.16 (1929.34,3219.38)	0.1 (0,0.1)	2982.82 (2086.16,4184.77)	-21.18	-0.97 (-1.27,-0.67)	21.15	10.07 (6.82,13.41)
Republic of Djibouti	0 (0,0)	5630.88 (4304.4,7567.22)	0 (0,0)	5893.46 (4452.79,7802.45)	0 (0,0)	6948.89 (4952.68,9583.14)	4.66	0.13 (0.1,0.17)	17.91	8.59 (-0.07,17.99)
Republic of Iraq	0.3 (0.2,0.4)	7238.06 (5617.48,9278.85)	0.7 (0.6,1)	7288.6 (5745.54,9551.32)	0.9 (0.6,1.2)	8145.77 (5913.12,11611.25)	0.7	-0.07 (-0.58,0.45)	11.76	5.72 (-16.34,33.59)
Republic of Trinidad and Tobago	0 (0,0)	7180.58 (5636.45,8929.41)	0 (0,0)	6389.42 (4906.26,8212.85)	0 (0,0)	9386.48 (6544.47,12948.13)	-11.02	-0.45 (-0.53,-0.36)	46.91	21.21 (16.73,25.85)
Republic of Turkey	1.1 (1,1.3)	7760.55 (6735.55,8959.67)	1.6 (1.3,2.2)	7636.06 (5903.61,10036.81)	2.1 (1.5,3)	9628.22 (6789.25,13725.02)	-1.6	0.15 (-0.02,0.33)	26.09	12.29 (4.47,20.69)
Republic of Nicaragua	0.1 (0,0.1)	5574.63 (4340.06,7410.91)	0.1 (0.1,0.1)	5652.53 (4362.48,7237.94)	0.1 (0.1,0.2)	7202.65 (5028.14,9844.28)	1.4	-0.1 (-0.21,0.01)	27.42	12.88 (-5.51,34.85)
Barbados	0 (0,0)	4921.67 (3740.73,6539.06)	0 (0,0)	5135 (3866.48,6781.31)	0 (0,0)	7026.34 (4924.8,9837.95)	4.33	0.16 (0.08,0.23)	36.83	16.98 (16.5,17.45)
Swiss Confederation	0.2 (0.1,0.2)	9057.19 (7340.97,11007.6)	0.1 (0.1,0.2)	6878.08 (5694.18,8527.31)	0.2 (0.1,0.2)	9107.33 (6664.77,12477.49)	-24.06	-1.18 (-1.67,-0.7)	32.41	15.07 (12.13,18.09)
Hashemite Kingdom of Jordan	0.1 (0.1,0.1)	8539.99 (6659.49,11408.72)	0.2 (0.2,0.3)	7951.73 (6147.41,10754.14)	0.3 (0.2,0.4)	9204.82 (6574.42,13229.11)	-6.89	-0.42 (-0.5,-0.34)	15.76	7.59 (2.2,13.27)
Republic of the Niger	0.1 (0.1,0.1)	5848.7 (4527.89,7542.25)	0.3 (0.2,0.4)	5626.52 (4286.93,7324.58)	0.3 (0.2,0.4)	5636.63 (3932.56,7768.31)	-3.8	-0.16 (-0.18,-0.14)	0.18	0.09 (-7.7,8.54)
Australia	0.4 (0.3,0.5)	8953.19 (7540.73,10648.18)	0.5 (0.4,0.7)	9132.53 (7278.33,11448.05)	0.6 (0.5,0.8)	10128.64 (7492.24,13566.8)	2	0.2 (-0.02,0.43)	10.91	5.31 (-1.04,12.08)
Republic of Panama	0 (0,0)	4671.82 (3530.59,6176.89)	0 (0,0.1)	4783.34 (3642.76,6269.85)	0.1 (0,0.1)	6361.32 (4365.14,8901.13)	2.39	0.08 (0.06,0.1)	32.99	15.32 (-9.67,47.22)
Republic of Suriname	0 (0,0)	8207.87 (6432.51,10442.43)	0 (0,0)	8532.3 (6818.62,10788.86)	0 (0,0)	12386.48 (9007.58,16907.2)	3.95	0.17 (0.12,0.22)	45.17	20.49 (18.65,22.35)
Republic of Latvia	0 (0,0.1)	6678.92 (5301.8,8406.06)	0 (0,0)	5827.15 (4724.03,7254.54)	0 (0,0)	8167.67 (5705.54,11174.67)	-12.75	-0.69 (-0.79,-0.58)	40.17	18.39 (10.1,27.31)
Federal Republic of Nigeria	1.1 (0.9,1.4)	5374.25 (4333.16,6763.86)	2.4 (1.9,2.9)	4396.96 (3589.32,5504.88)	2.6 (2.1,3.3)	4581 (3666.57,5776.23)	-18.18	-0.88 (-1.11,-0.64)	4.19	2.07 (-10.44,16.33)
Republic of C么te d'Ivoire	0.1 (0.1,0.2)	4967.78 (3824.75,6730.12)	0.3 (0.2,0.4)	5055.43 (3878.7,6663.17)	0.4 (0.3,0.5)	5321.31 (3769.34,7498.29)	1.76	-0.04 (-0.1,0.02)	5.26	2.6 (-3.5,9.08)
Islamic Republic of Iran	1.3 (1,1.6)	9907.15 (7873.6,12586.17)	2.4 (2,3.1)	10513.68 (8384,13329.35)	2.8 (2.2,3.5)	12009.69 (9539.81,15061.52)	6.12	0.6 (0.38,0.82)	14.23	6.88 (-5.47,20.84)
Republic of Uganda	0.4 (0.3,0.5)	9561.18 (7409.56,12653.92)	0.9 (0.7,1.1)	8759.39 (6795.05,11438.24)	1.1 (0.8,1.6)	10765.37 (7657.91,15106.87)	-8.39	-0.7 (-1.09,-0.31)	22.9	10.86 (6.79,15.08)
Plurinational State of Bolivia	0.1 (0.1,0.1)	6219.7 (4931.96,8115.83)	0.2 (0.1,0.2)	5576.59 (4388.06,7386.05)	0.3 (0.2,0.4)	8638.04 (6221.69,12412.78)	-10.34	-0.43 (-0.47,-0.39)	54.9	24.46 (-9.36,70.89)
United Mexican States	1.1 (0.9,1.3)	4812.11 (3942.13,5942.01)	2.5 (2.1,3.1)	7274.96 (5965.7,8856.69)	3.4 (2.8,4.2)	9786.48 (7943.7,11894.95)	51.18	1.85 (1.62,2.08)	34.52	15.98 (-7,44.66)
Islamic Republic of Pakistan	1.4 (1.1,1.8)	6048.72 (4854.32,7598.54)	3.5 (2.8,4.3)	6008.53 (4817.26,7548.91)	4.2 (3.3,5.4)	6921.32 (5385.42,8951.62)	-0.66	-0.09 (-0.23,0.06)	15.19	7.33 (-7.04,23.91)
Republic of Tunisia	0.2 (0.1,0.2)	8950.16 (7044.69,11849.07)	0.3 (0.2,0.4)	9014.96 (6967.31,11774.44)	0.4 (0.3,0.5)	12553.48 (8810.15,17659.44)	0.72	-0.04 (-0.14,0.07)	39.25	18 (15.08,21.01)
Mongolia	0 (0,0)	6111.73 (4836.96,7885.9)	0 (0,0.1)	5915.26 (4694.01,7758.14)	0.1 (0,0.1)	6355.72 (4597.11,8792.48)	-3.21	-0.17 (-0.19,-0.14)	7.45	3.66 (-0.95,8.47)
United Kingdom of Great Britain and Northern Ireland	1.3 (1.1,1.6)	9079.12 (7438.56,11232.7)	1.2 (1,1.4)	7645.89 (6220.73,9436.68)	1.6 (1.3,1.9)	10108.08 (8178.35,12566.25)	-15.79	-0.53 (-0.77,-0.3)	32.2	14.98 (-3.34,36.78)
Republic of South Sudan	0.1 (0.1,0.1)	6199.79 (4815.86,8299.25)	0.1 (0.1,0.2)	6353.42 (4987.06,8491.02)	0.2 (0.1,0.2)	6988.11 (4874.38,9985.53)	2.48	0.06 (0.03,0.09)	9.99	4.88 (-5.12,15.93)
Republic of Botswana	0 (0,0)	5631.87 (4386.52,7534.61)	0 (0,0.1)	6094.83 (4729.41,7967.95)	0.1 (0,0.1)	8322.8 (5915.95,11826.33)	8.22	0.19 (0.1,0.28)	36.56	16.86 (7.63,26.88)
Republic of Angola	0.2 (0.2,0.3)	10577.3 (8139.57,13753.53)	0.7 (0.6,0.9)	10097.35 (7760.56,12987.24)	0.9 (0.6,1.3)	11768.66 (8431.74,16576.01)	-4.54	-0.19 (-0.23,-0.16)	16.55	7.96 (-0.97,17.69)
Republic of Cameroon	0.1 (0.1,0.2)	6125.8 (4796.38,8173.16)	0.5 (0.3,0.6)	6202.79 (4756.85,8331.84)	0.5 (0.4,0.8)	6820.76 (4852.43,9835.75)	1.26	-0.01 (-0.03,0.02)	9.96	4.86 (1.18,8.68)
Malaysia	0.2 (0.1,0.2)	3482.64 (2756.17,4598.46)	0.4 (0.3,0.5)	4352.16 (3441.33,5440.14)	0.4 (0.3,0.5)	4395.32 (3035.77,6167.18)	24.97	1.2 (0.89,1.52)	0.99	0.49 (-11.52,14.15)
Republic of Maldives	0 (0,0)	5562.96 (4403.32,7220.95)	0 (0,0)	3588.47 (2823.8,4551.09)	0 (0,0)	4514.43 (3226.06,6286.57)	-35.49	-1.77 (-1.87,-1.68)	25.8	12.16 (7.9,16.59)
Czech Republic	0.1 (0.1,0.2)	5094.46 (4070.2,6332.47)	0.1 (0.1,0.1)	4180.77 (3255.76,5385.03)	0.1 (0.1,0.2)	5656.34 (4018.86,7701.58)	-17.93	-1 (-1.12,-0.87)	35.29	16.32 (9.88,23.13)
Republic of Kenya	0.3 (0.3,0.4)	6289.23 (5183.4,7764.76)	0.7 (0.6,0.9)	5781.1 (4755.88,7136.49)	0.9 (0.7,1.1)	6741.94 (5494.22,8308.81)	-8.08	-0.42 (-0.53,-0.31)	16.62	7.99 (-3.99,21.47)
Republic of Cuba	0.3 (0.3,0.4)	10071.18 (8241.7,12488.59)	0.2 (0.1,0.2)	6018.37 (4771.18,7907.89)	0.2 (0.1,0.3)	8035.87 (5925.43,11302.76)	-40.24	-2.12 (-2.32,-1.91)	33.52	15.55 (14.96,16.15)
Republic of Iceland	0 (0,0)	6295.55 (5046.85,8042.1)	0 (0,0)	5360.71 (4240.19,6960.18)	0 (0,0)	6089.98 (4290.61,8465.75)	-14.85	-0.76 (-0.86,-0.65)	13.6	6.59 (-3.58,17.82)
Kyrgyz Republic	0 (0,0.1)	4674.9 (3683.8,5911.88)	0.1 (0.1,0.1)	4487.03 (3578.55,5758.34)	0.1 (0.1,0.1)	6040.47 (4404.84,8066.98)	-4.02	-0.14 (-0.17,-0.12)	34.62	16.03 (1.4,32.76)
Republic of Moldova	0.1 (0,0.1)	5448.62 (4278.82,6909.8)	0 (0,0.1)	4559.07 (3523.89,6037.1)	0.1 (0,0.1)	6312.47 (4409.3,8934.38)	-16.33	-0.85 (-0.97,-0.74)	38.46	17.67 (8.21,27.96)
Federal Democratic Republic of Ethiopia	0.7 (0.6,0.9)	6116.48 (4985.25,7687.17)	1.4 (1.1,1.7)	5288.35 (4264.28,6608.61)	1.8 (1.4,2.2)	6322.54 (4953.63,8103.96)	-13.54	-0.7 (-0.85,-0.55)	19.56	9.34 (1.78,17.46)
Federated States of Micronesia	0 (0,0)	3322.39 (2583.41,4404.61)	0 (0,0)	3014.44 (2325.7,3951.95)	0 (0,0)	3456.76 (2507.56,4706.15)	-9.27	-0.39 (-0.43,-0.34)	14.67	7.09 (3.28,11.04)
Independent State of Papua New Guinea	0 (0,0)	3888.25 (3018.81,5176.01)	0.1 (0.1,0.1)	3565.9 (2748.21,4707.22)	0.1 (0.1,0.1)	3819.45 (2706.7,5328.73)	-8.29	-0.34 (-0.36,-0.31)	7.11	3.49 (-0.43,7.57)
North Macedonia	0 (0,0)	3784.97 (3021.84,4838.2)	0 (0,0)	3466.7 (2681.1,4421.06)	0 (0,0)	5444.84 (3914.14,7377.96)	-8.41	-0.46 (-0.55,-0.38)	57.06	25.32 (10.11,42.64)
Republic of Cabo Verde	0 (0,0)	5472.77 (4228.54,7542.16)	0 (0,0)	6298.55 (4914.41,8114.33)	0 (0,0)	8080.09 (5662.67,11284.57)	15.09	0.37 (0.32,0.42)	28.28	13.26 (0.87,27.18)
United Arab Emirates	0 (0,0)	7405.49 (5731.47,9986.7)	0.1 (0.1,0.2)	7117.71 (5226.17,9438.9)	0.2 (0.1,0.2)	8754.36 (6119.65,12475.78)	-3.89	-0.35 (-0.5,-0.2)	22.99	10.9 (0.96,21.82)
Argentine Republic	0.4 (0.3,0.6)	5279.93 (4141.42,6900.92)	0.6 (0.5,0.7)	4905 (4233.93,5828.24)	0.8 (0.6,1)	6472.41 (4868.58,8275.2)	-7.1	-0.33 (-0.42,-0.25)	31.96	14.87 (-4.33,37.92)
Republic of Senegal	0.1 (0.1,0.1)	4726.95 (3649.36,6462.7)	0.2 (0.1,0.2)	4823.8 (3736.44,6395.34)	0.2 (0.2,0.3)	5936.48 (4319.5,8451.19)	2.05	-0.02 (-0.12,0.08)	23.07	10.94 (0.53,22.41)
Republic of Palau	0 (0,0)	3666.51 (2700.78,4999.16)	0 (0,0)	3685.49 (2720.98,4990.02)	0 (0,0)	4271.16 (2926.35,6076.86)	0.52	0.03 (0.01,0.05)	15.89	7.65 (3.81,11.64)
Republic of Zambia	0.1 (0.1,0.1)	4929.98 (3781.21,6687.73)	0.2 (0.2,0.3)	4744.05 (3731.19,6375.68)	0.3 (0.2,0.4)	6006.97 (4268.95,8833.18)	-3.77	-0.27 (-0.34,-0.2)	26.62	12.53 (9.25,15.9)
State of Eritrea	0.1 (0,0.1)	6494.37 (4978.17,8349.08)	0.1 (0.1,0.1)	6194.46 (4780.68,8225.3)	0.1 (0.1,0.2)	7102.4 (5103.76,9960.01)	-4.62	-0.18 (-0.22,-0.14)	14.66	7.08 (7.04,7.11)
Northern Mariana Islands	0 (0,0)	2504.41 (1910.09,3401.93)	0 (0,0)	2562.63 (1945.92,3364.09)	0 (0,0)	3444.02 (2496.06,4918)	2.32	0.13 (0.05,0.21)	34.39	15.93 (13.85,18.04)
State of Israel	0.1 (0.1,0.1)	8415.53 (6617.2,10927.95)	0.2 (0.1,0.2)	8027.91 (6179.61,10404.52)	0.2 (0.2,0.3)	9660.37 (6997.72,13537.62)	-4.61	-0.56 (-0.77,-0.34)	20.33	9.7 (-2.57,23.51)
Republic of Chad	0.1 (0.1,0.1)	7341.79 (5691.46,9776.25)	0.3 (0.2,0.3)	7353.06 (5670.95,9643.61)	0.3 (0.2,0.4)	7643.42 (5339.23,10561.4)	0.15	-0.04 (-0.1,0.01)	3.95	1.96 (-9.72,15.15)
Democratic Republic of Sao Tome and Principe	0 (0,0)	5045.21 (3854.28,6676.2)	0 (0,0)	5263.8 (4018.44,7080.56)	0 (0,0)	5744.01 (4084.29,8000.51)	4.33	0.09 (0.03,0.16)	9.12	4.46 (-4.92,14.77)
