# Supplementary material for: Burden and trends of major depressive disorders among women of childbearing age and the impact of the COVID-19 pandemic: insights from the global burden of disease study 2021
Source: Front Psychiatry. 2025 Sep 18;16:1630601. doi: 10.3389/fpsyt.2025.1630601 (PMC12489947; doi:10.3389/fpsyt.2025.1630601)
Supplement: Supplementary file 1 [file SupplementaryFile1.zip › Supplementary Table 8.XLSX]

## Sheet: TableS2
Table S2 | DALYs of depressive disorders among women of childbearing age (16–49 years) in 1990, 2019, and 2021, and Percentage Change and Estimated Annual Percentage Change from 1990 to 2019 and 2019 to 2021
		1990		2019		2021		1990 to 2019		2019 to 2021
Locations	Years	No, in millions (95% UI)	ASRs per 100 000 (95% UI)	No, in millions (95% UI)	ASRs per 100 000 (95% UI)	No, in millions (95% UI)	Rates per 100 000 (95% UI)	PC in ASRs (100%)	EAPC in ASRs (95% CI)	PC in ASRs (100%)	EAPC in ASRs (95% CI)
Global	15-19 years	1.4 (0.9,2.1)	546.98 (340.13,834.48)	1.6 (1,2.5)	550.96 (333.98,843.55)	2.2 (1.3,3.3)	714.36 (432.72,1086.31)	0.73	-0.04 (-0.09,0.02)	29.66	13.87 (-0.79,30.68)
Global	20-24 years	1.9 (1.2,2.9)	769.36 (478.42,1178.25)	2 (1.2,3.1)	692.38 (417.06,1066.03)	2.6 (1.6,4)	895.05 (543.75,1365.8)	-10.01	-0.6 (-0.72,-0.49)	29.27	13.7 (-0.57,30.01)
Global	25-29 years	1.7 (1.1,2.6)	774.45 (489.88,1173.05)	2 (1.2,3.1)	684.56 (420.11,1059.99)	2.6 (1.6,3.9)	878.01 (540.77,1352.03)	-11.61	-0.64 (-0.75,-0.54)	28.26	13.25 (-0.17,28.47)
Global	30-34 years	1.5 (0.9,2.3)	788.57 (483.58,1218.66)	2.1 (1.2,3.2)	698.42 (413.27,1072.3)	2.6 (1.5,4)	870.06 (514.13,1339.09)	-11.43	-0.58 (-0.65,-0.51)	24.58	11.61 (-0.48,25.18)
Global	35-39 years	1.4 (0.9,2.1)	828.39 (524.72,1202.5)	2.1 (1.3,3.1)	792.1 (499.24,1163.1)	2.6 (1.7,3.9)	953.16 (596.71,1393.23)	-4.38	-0.42 (-0.53,-0.3)	20.33	9.7 (-1.45,22.1)
Global	40-44 years	1.2 (0.8,1.8)	872.44 (538.46,1279.1)	2 (1.2,3)	842.36 (513.86,1249.67)	2.5 (1.5,3.7)	1006.04 (611.54,1500)	-3.45	-0.39 (-0.52,-0.26)	19.43	9.28 (-0.64,20.2)
Global	45-49 years	1 (0.7,1.5)	890.39 (577.64,1283.1)	2 (1.3,2.9)	854.52 (548.29,1237.53)	2.3 (1.5,3.4)	991.51 (629.75,1429.43)	-4.03	-0.37 (-0.48,-0.27)	16.03	7.72 (-0.98,17.18)
Global	15-49 years	10.2 (6.8,14.2)	759.2 (509.68,1060.05)	13.9 (9.2,19.5)	722.63 (477.42,1010.97)	17.4 (11.6,24.4)	894.6 (593.61,1254.41)	-4.82	-0.38 (-0.47,-0.29)	23.8	11.26 (-0.71,24.68)
High-income Asia Pacific	15-19 years	0 (0,0)	434.18 (278.11,648.51)	0 (0,0)	460.79 (288.29,690.06)	0 (0,0)	600.78 (372.63,903.42)	6.13	0.35 (0.28,0.43)	30.38	14.18 (9.67,18.88)
High-income Asia Pacific	20-24 years	0 (0,0.1)	654.49 (425.28,986.02)	0 (0,0.1)	704.22 (456.6,1066.62)	0 (0,0.1)	906.4 (560.16,1375.31)	7.6	0.43 (0.24,0.61)	28.71	13.45 (8.59,18.53)
High-income Asia Pacific	25-29 years	0 (0,0.1)	588.35 (385.29,846.24)	0 (0,0)	634.73 (408.59,933.8)	0 (0,0.1)	800.99 (511.15,1171.85)	7.88	0.34 (0.11,0.57)	26.19	12.34 (7.54,17.35)
High-income Asia Pacific	30-34 years	0 (0,0)	524.53 (316.91,767.3)	0 (0,0)	562.84 (346.03,843.46)	0 (0,0.1)	695.2 (428.61,1063.22)	7.3	0.3 (0.04,0.57)	23.52	11.14 (6.35,16.14)
High-income Asia Pacific	35-39 years	0 (0,0)	485.2 (313.91,701.6)	0 (0,0)	511.38 (337.13,737.11)	0 (0,0.1)	617.46 (397.43,882.81)	5.4	0.38 (0.16,0.61)	20.74	9.88 (5.23,14.75)
High-income Asia Pacific	40-44 years	0 (0,0)	456.38 (293.16,672.13)	0 (0,0)	473.8 (312.7,692.73)	0 (0,0.1)	554.7 (356.73,817.23)	3.82	0.43 (0.24,0.62)	17.07	8.2 (3.91,12.67)
High-income Asia Pacific	45-49 years	0 (0,0)	435.4 (282.95,628.05)	0 (0,0)	447.66 (292.97,644.38)	0 (0,0.1)	521.45 (333.68,749.51)	2.82	0.38 (0.19,0.57)	16.48	7.93 (4.42,11.55)
High-income Asia Pacific	15-49 years	0.2 (0.2,0.3)	511.41 (346.62,710.58)	0.2 (0.1,0.3)	533.61 (360.53,741.46)	0.2 (0.2,0.3)	656.87 (445.66,915.8)	4.34	0.28 (0.07,0.49)	23.1	10.95 (6.49,15.59)
High-income North America	15-19 years	0.1 (0.1,0.2)	1056.24 (669.85,1623.42)	0.2 (0.1,0.3)	1640.22 (1111.14,2426.51)	0.3 (0.2,0.4)	2270.67 (1528.93,3310.79)	55.29	1.64 (1.22,2.06)	38.44	17.66 (-1.41,40.42)
High-income North America	20-24 years	0.1 (0.1,0.2)	1104.67 (681.5,1697.96)	0.2 (0.1,0.3)	1428.02 (921.13,2150.01)	0.2 (0.1,0.4)	1989.36 (1266.6,3016.94)	29.27	0.41 (0.08,0.73)	39.31	18.03 (-1.89,41.99)
High-income North America	25-29 years	0.1 (0.1,0.2)	995.2 (648.59,1432.82)	0.2 (0.1,0.2)	1213.5 (790.23,1756.86)	0.2 (0.1,0.3)	1685.43 (1106.01,2430.45)	21.94	0.07 (-0.3,0.43)	38.89	17.85 (-2.76,42.83)
High-income North America	30-34 years	0.1 (0.1,0.2)	918.68 (573.38,1360.7)	0.1 (0.1,0.2)	1114.77 (704.75,1676.86)	0.2 (0.1,0.3)	1525.23 (951.56,2258.79)	21.34	0.05 (-0.35,0.45)	36.82	16.97 (-3,41.06)
High-income North America	35-39 years	0.1 (0.1,0.1)	896.37 (595.24,1266.84)	0.1 (0.1,0.2)	1198.14 (793.44,1684.38)	0.2 (0.1,0.3)	1570.8 (1042.27,2214.14)	33.67	0.63 (0.21,1.04)	31.1	14.5 (-2.02,33.81)
High-income North America	40-44 years	0.1 (0.1,0.1)	855.57 (555.75,1212.88)	0.1 (0.1,0.2)	1200.55 (787.04,1710.56)	0.2 (0.1,0.3)	1524.54 (1016.16,2167.82)	40.32	0.95 (0.53,1.37)	26.99	12.69 (-1.27,28.62)
High-income North America	45-49 years	0.1 (0,0.1)	786.4 (518.91,1105.74)	0.1 (0.1,0.2)	1073.86 (716.9,1508.51)	0.1 (0.1,0.2)	1326.8 (886.91,1858.07)	36.55	0.86 (0.48,1.23)	23.55	11.16 (-1.03,24.84)
High-income North America	15-49 years	0.7 (0.5,1)	949.59 (658.04,1309.03)	1.1 (0.7,1.4)	1264.87 (871.17,1731.13)	1.4 (1,2)	1697.92 (1187.45,2329.65)	33.2	0.65 (0.29,1.02)	34.24	15.86 (-1.89,36.83)
Western Europe	15-19 years	0.1 (0.1,0.2)	982.82 (634.71,1464.91)	0.1 (0.1,0.2)	924.73 (534.33,1418.23)	0.1 (0.1,0.2)	1268.84 (739.34,1994.82)	-5.91	-0.29 (-0.37,-0.21)	37.21	17.14 (-2.67,40.97)
Western Europe	20-24 years	0.2 (0.1,0.3)	1165.54 (762.55,1740.89)	0.1 (0.1,0.2)	1089.77 (660.55,1687.22)	0.2 (0.1,0.3)	1453.9 (869.87,2266.59)	-6.5	-0.25 (-0.3,-0.21)	33.41	15.5 (-1.93,36.04)
Western Europe	25-29 years	0.2 (0.1,0.2)	1110.81 (752.29,1579.78)	0.1 (0.1,0.2)	1045.18 (654.35,1605.19)	0.2 (0.1,0.3)	1360.42 (834.08,2104.66)	-5.91	-0.22 (-0.26,-0.18)	30.16	14.09 (-1.79,32.54)
Western Europe	30-34 years	0.2 (0.1,0.2)	1091.86 (678.06,1595.19)	0.1 (0.1,0.2)	1046.41 (625.61,1628.95)	0.2 (0.1,0.3)	1326.78 (795,2068.37)	-4.16	-0.1 (-0.12,-0.08)	26.79	12.6 (-1.46,28.68)
Western Europe	35-39 years	0.1 (0.1,0.2)	1125.04 (760.32,1563.34)	0.2 (0.1,0.2)	1133.27 (732.04,1614.02)	0.2 (0.1,0.3)	1407.79 (910.93,2060.5)	0.73	0.1 (0.07,0.14)	24.22	11.46 (-1.39,25.97)
Western Europe	40-44 years	0.1 (0.1,0.2)	1133.43 (737.72,1616.21)	0.2 (0.1,0.2)	1168.94 (743.04,1707.64)	0.2 (0.1,0.3)	1420.33 (895.65,2115.97)	3.13	0.18 (0.13,0.22)	21.51	10.23 (-1.18,22.96)
Western Europe	45-49 years	0.1 (0.1,0.2)	1068.6 (713.55,1528.05)	0.2 (0.1,0.2)	1111.94 (707.45,1596.72)	0.2 (0.1,0.3)	1324.7 (861.07,1919.84)	4.06	0.13 (0.09,0.18)	19.13	9.15 (-0.67,19.94)
Western Europe	15-49 years	1 (0.7,1.4)	1098.75 (762.96,1487.58)	1 (0.7,1.4)	1079.71 (720.34,1524.84)	1.3 (0.9,1.8)	1366.89 (915.35,1933.99)	-1.73	-0.04 (-0.07,-0.01)	26.6	12.52 (-1.52,28.55)
Australasia	15-19 years	0 (0,0)	1215.18 (751.97,1819.67)	0 (0,0)	1337.13 (800.58,2029.19)	0 (0,0)	1455.33 (879.02,2295.22)	10.04	0.54 (0.46,0.62)	8.84	4.33 (-2.98,12.19)
Australasia	20-24 years	0 (0,0)	1515.51 (953.7,2318.43)	0 (0,0)	1652.72 (970.94,2581.45)	0 (0,0)	1823.98 (1095.63,2871.81)	9.05	0.33 (0.21,0.45)	10.36	5.05 (-2.46,13.14)
Australasia	25-29 years	0 (0,0)	1308.53 (870.06,1897.86)	0 (0,0)	1395.25 (899.8,2120.41)	0 (0,0)	1557.75 (927.53,2382.73)	6.63	0.26 (0.07,0.46)	11.65	5.66 (-0.92,12.68)
Australasia	30-34 years	0 (0,0)	1159.12 (732.31,1709.71)	0 (0,0)	1206.94 (700.75,1929.01)	0 (0,0)	1343.69 (767.41,2149.22)	4.13	0.22 (-0.05,0.48)	11.33	5.51 (-0.39,11.76)
Australasia	35-39 years	0 (0,0)	1123.58 (732.65,1619.52)	0 (0,0)	1142.45 (730.7,1689.01)	0 (0,0)	1256.19 (760.56,1901.37)	1.68	0.17 (-0.11,0.44)	9.96	4.86 (-0.48,10.48)
Australasia	40-44 years	0 (0,0)	1067.72 (660.88,1554.42)	0 (0,0)	1055.17 (642.51,1564.94)	0 (0,0)	1146.35 (666.39,1761.66)	-1.18	0.07 (-0.2,0.35)	8.64	4.23 (-0.74,9.45)
Australasia	45-49 years	0 (0,0)	985.21 (624.14,1431.4)	0 (0,0)	938.38 (585.67,1346.02)	0 (0,0)	1010.8 (597.97,1560.3)	-4.75	-0.08 (-0.37,0.21)	7.72	3.79 (-0.14,7.87)
Australasia	15-49 years	0.1 (0,0.1)	1207.93 (829.7,1663.3)	0.1 (0.1,0.1)	1242.46 (840.83,1747.15)	0.1 (0.1,0.1)	1365.75 (873.59,2008.13)	2.86	0.2 (0.01,0.38)	9.92	4.84 (-1.24,11.3)
Andean Latin America	15-19 years	0 (0,0)	430.05 (240.98,674.51)	0 (0,0)	392.09 (215.73,604.9)	0 (0,0)	664.83 (371.96,1062.21)	-8.83	-0.36 (-0.4,-0.32)	69.56	30.21 (-13.13,95.18)
Andean Latin America	20-24 years	0 (0,0)	653.75 (378.91,1044.4)	0 (0,0)	569.3 (328.83,915.59)	0 (0,0)	918.54 (517.86,1505.95)	-12.92	-0.6 (-0.66,-0.54)	61.35	27.02 (-11.54,82.39)
Andean Latin America	25-29 years	0 (0,0)	634.48 (374.7,1031.6)	0 (0,0)	555.14 (330.94,891.84)	0 (0,0)	861.82 (511.04,1420.28)	-12.5	-0.57 (-0.63,-0.51)	55.24	24.6 (-10.15,72.79)
Andean Latin America	30-34 years	0 (0,0)	626.17 (357.58,1022.23)	0 (0,0)	558.12 (317.42,906.59)	0 (0,0)	831.39 (462.02,1365.2)	-10.87	-0.51 (-0.57,-0.46)	48.96	22.05 (-8.95,63.61)
Andean Latin America	35-39 years	0 (0,0)	657.27 (392.54,992.13)	0 (0,0)	594.94 (334.82,924.88)	0 (0,0)	849.08 (488,1290.77)	-9.48	-0.43 (-0.5,-0.37)	42.72	19.46 (-8.48,55.94)
Andean Latin America	40-44 years	0 (0,0)	687.64 (387.48,1100.54)	0 (0,0)	640.13 (346.9,999.33)	0 (0,0)	871.71 (491.1,1381.43)	-6.91	-0.35 (-0.42,-0.28)	36.18	16.69 (-7.8,47.69)
Andean Latin America	45-49 years	0 (0,0)	727.78 (453.85,1100.09)	0 (0,0)	683.59 (412.79,1022.98)	0 (0,0)	902.42 (524.58,1363.13)	-6.07	-0.3 (-0.34,-0.26)	32.01	14.9 (-6.62,41.38)
Andean Latin America	15-49 years	0.1 (0,0.1)	607.18 (391.05,876.83)	0.1 (0.1,0.1)	561.13 (351.91,804.09)	0.1 (0.1,0.2)	840.01 (518.79,1234.42)	-7.58	-0.38 (-0.43,-0.32)	49.7	22.35 (-9.64,65.68)
Tropical Latin America	15-19 years	0.1 (0,0.1)	712.27 (442.27,1073.35)	0.1 (0,0.1)	660.74 (420.1,986.66)	0.1 (0,0.1)	842.88 (512.22,1290.72)	-7.23	-0.75 (-1.38,-0.11)	27.57	12.95 (-9.27,40.6)
Tropical Latin America	20-24 years	0.1 (0.1,0.1)	1129.42 (711.5,1720.42)	0.1 (0.1,0.1)	1010.94 (649.47,1514.88)	0.1 (0.1,0.2)	1347.56 (845.57,2067.94)	-10.49	-0.47 (-0.79,-0.14)	33.3	15.45 (-1.23,34.96)
Tropical Latin America	25-29 years	0.1 (0,0.1)	1097.58 (690.02,1649.76)	0.1 (0.1,0.1)	913.25 (586,1351.17)	0.1 (0.1,0.2)	1320.65 (815.43,1995.36)	-16.79	-0.77 (-1.11,-0.43)	44.61	20.25 (10.54,30.82)
Tropical Latin America	30-34 years	0.1 (0,0.1)	1102.07 (676.29,1696.1)	0.1 (0.1,0.1)	887.02 (548.54,1339.95)	0.1 (0.1,0.2)	1327.11 (792.61,2011.53)	-19.51	-0.94 (-1.3,-0.57)	49.61	22.32 (17.66,27.15)
Tropical Latin America	35-39 years	0.1 (0,0.1)	1198.89 (754.5,1724.59)	0.1 (0.1,0.1)	1001.01 (654.37,1444.32)	0.1 (0.1,0.2)	1412.76 (879.34,2010.38)	-16.51	-0.81 (-1.17,-0.45)	41.13	18.8 (13.68,24.14)
Tropical Latin America	40-44 years	0.1 (0,0.1)	1273.01 (787.31,1847.26)	0.1 (0.1,0.1)	1089.96 (698.4,1555.66)	0.1 (0.1,0.2)	1460.55 (897.84,2150.06)	-14.38	-0.69 (-1.03,-0.34)	34	15.76 (10.34,21.44)
Tropical Latin America	45-49 years	0 (0,0.1)	1310.74 (860.16,1870.16)	0.1 (0.1,0.1)	1135.53 (753.58,1609.75)	0.1 (0.1,0.2)	1460.54 (934.87,2089.84)	-13.37	-0.56 (-0.87,-0.25)	28.62	13.41 (8.57,18.46)
Tropical Latin America	15-49 years	0.4 (0.3,0.6)	1075.28 (722.69,1487.14)	0.6 (0.4,0.8)	953.3 (652.09,1309.03)	0.8 (0.5,1.1)	1313.57 (877.48,1833.99)	-11.34	-0.6 (-0.98,-0.22)	37.79	17.38 (7.89,27.71)
Central Latin America	15-19 years	0 (0,0.1)	418.42 (244.37,652.09)	0.1 (0,0.1)	491.01 (292.83,749.27)	0.1 (0,0.1)	697.33 (422.15,1075.1)	17.35	0.47 (0.39,0.56)	42.02	19.17 (-7.36,53.3)
Central Latin America	20-24 years	0.1 (0,0.1)	630.75 (383.16,968.51)	0.1 (0.1,0.1)	760.56 (466.44,1150.13)	0.1 (0.1,0.2)	1046.16 (628.5,1631.03)	20.58	0.7 (0.66,0.74)	37.55	17.28 (-6.97,47.85)
Central Latin America	25-29 years	0 (0,0.1)	660.6 (397.05,1039.2)	0.1 (0.1,0.1)	791.46 (476.42,1220.37)	0.1 (0.1,0.2)	1058.77 (643.73,1628.81)	19.81	0.78 (0.71,0.86)	33.77	15.66 (-6.34,42.83)
Central Latin America	30-34 years	0 (0,0.1)	698.54 (423.43,1088.34)	0.1 (0,0.1)	845.76 (507.15,1313.19)	0.1 (0.1,0.2)	1097.63 (660.41,1713.83)	21.08	0.89 (0.78,1)	29.78	13.92 (-5.89,37.9)
Central Latin America	35-39 years	0 (0,0.1)	758.65 (471.84,1155.49)	0.1 (0.1,0.1)	932.57 (577.76,1411.24)	0.1 (0.1,0.2)	1179.66 (729.97,1761.8)	22.92	0.98 (0.84,1.12)	26.5	12.47 (-4.7,32.73)
Central Latin America	40-44 years	0 (0,0)	808.26 (467.09,1255.17)	0.1 (0.1,0.1)	991.48 (593.52,1505.92)	0.1 (0.1,0.2)	1209.22 (719.68,1840.55)	22.67	0.91 (0.8,1.02)	21.96	10.44 (-4.69,27.96)
Central Latin America	45-49 years	0 (0,0)	843.05 (526.72,1249.57)	0.1 (0,0.1)	975.35 (602.4,1432.84)	0.1 (0.1,0.1)	1173.91 (720.26,1740.49)	15.69	0.58 (0.52,0.65)	20.36	9.71 (-3.72,25)
Central Latin America	15-49 years	0.3 (0.2,0.4)	644.36 (417.25,929.29)	0.5 (0.4,0.8)	811.12 (520.48,1158.94)	0.7 (0.5,1)	1054.67 (678.14,1486.1)	25.88	0.92 (0.86,0.98)	30.03	14.03 (-5.56,37.68)
Southern Latin America	15-19 years	0 (0,0)	963.74 (607.52,1486.71)	0 (0,0)	910.57 (575.58,1345.78)	0 (0,0)	1274.27 (788.98,1901.08)	-5.52	-0.2 (-0.28,-0.11)	39.94	18.3 (-5.32,47.8)
Southern Latin America	20-24 years	0 (0,0)	1181.91 (743.57,1816.56)	0 (0,0)	1050.62 (653.43,1604.42)	0 (0,0.1)	1422.26 (870.67,2234.36)	-11.11	-0.46 (-0.54,-0.39)	35.37	16.35 (-4.75,42.12)
Southern Latin America	25-29 years	0 (0,0)	1017.27 (647.79,1527.11)	0 (0,0)	877.26 (554.6,1313.65)	0 (0,0)	1166.55 (715.78,1692.7)	-13.76	-0.66 (-0.75,-0.57)	32.98	15.32 (-4.58,39.36)
Southern Latin America	30-34 years	0 (0,0)	893.76 (537.31,1398.11)	0 (0,0)	754.21 (444.48,1170.67)	0 (0,0)	991.7 (578.25,1542.53)	-15.61	-0.76 (-0.86,-0.66)	31.49	14.67 (-3.56,36.34)
Southern Latin America	35-39 years	0 (0,0)	878.27 (563.4,1269.31)	0 (0,0)	764.55 (481.34,1100.02)	0 (0,0)	975.87 (591.85,1427.47)	-12.95	-0.61 (-0.72,-0.49)	27.64	12.98 (-3.38,32.11)
Southern Latin America	40-44 years	0 (0,0)	855.3 (528.82,1259.41)	0 (0,0)	758.16 (463.11,1105.48)	0 (0,0)	937.44 (577.46,1399.46)	-11.36	-0.42 (-0.54,-0.29)	23.65	11.2 (-2.74,27.13)
Southern Latin America	45-49 years	0 (0,0)	811.55 (529.18,1159.26)	0 (0,0)	731.88 (474.59,1052.49)	0 (0,0)	880.33 (543.3,1276.79)	-9.82	-0.32 (-0.41,-0.24)	20.28	9.67 (-2.83,23.78)
Southern Latin America	15-49 years	0.1 (0.1,0.2)	957.54 (648.88,1361.88)	0.1 (0.1,0.2)	840.67 (572.77,1156.72)	0.2 (0.1,0.3)	1099.49 (713.92,1548.14)	-12.21	-0.51 (-0.59,-0.43)	30.79	14.36 (-4.22,36.55)
Caribbean	15-19 years	0 (0,0)	723.18 (429.19,1130.5)	0 (0,0)	584.51 (318.59,930.83)	0 (0,0)	801.99 (436.54,1288.44)	-19.18	-0.77 (-0.87,-0.68)	37.21	17.14 (4.13,31.76)
Caribbean	20-24 years	0 (0,0)	1122.15 (675.25,1765.68)	0 (0,0)	832.92 (469.19,1355.17)	0 (0,0)	1112.57 (642.4,1818.79)	-25.77	-1.12 (-1.28,-0.96)	33.57	15.57 (4.07,28.35)
Caribbean	25-29 years	0 (0,0)	1064.49 (657.02,1686.28)	0 (0,0)	811.72 (477.86,1322.62)	0 (0,0)	1067.71 (620.74,1764.62)	-23.75	-1.09 (-1.23,-0.95)	31.54	14.69 (3.61,26.96)
Caribbean	30-34 years	0 (0,0)	1006.99 (604.41,1625.48)	0 (0,0)	821.54 (467.94,1316.55)	0 (0,0)	1058.03 (606.5,1720.17)	-18.42	-0.92 (-1.03,-0.8)	28.79	13.48 (3.9,23.95)
Caribbean	35-39 years	0 (0,0)	1070.57 (660.64,1583.19)	0 (0,0)	896.69 (533.99,1364.34)	0 (0,0)	1127.02 (649.79,1721.5)	-16.24	-0.78 (-0.87,-0.69)	25.69	12.11 (3.86,21.02)
Caribbean	40-44 years	0 (0,0)	1139.31 (684.22,1764.31)	0 (0,0)	959.51 (550.67,1498.79)	0 (0,0)	1172.35 (668.34,1833.53)	-15.78	-0.71 (-0.77,-0.64)	22.18	10.54 (3.23,18.36)
Caribbean	45-49 years	0 (0,0)	1197.07 (766.95,1790.55)	0 (0,0)	1015.67 (625.31,1505.36)	0 (0,0)	1221.28 (745.02,1811.07)	-15.15	-0.66 (-0.73,-0.6)	20.24	9.66 (3.85,15.79)
Caribbean	15-49 years	0.1 (0.1,0.1)	1019.1 (664.67,1461.94)	0.1 (0.1,0.1)	835.13 (526.05,1214.52)	0.1 (0.1,0.2)	1071.78 (654.21,1574.39)	-18.05	-0.81 (-0.91,-0.71)	28.34	13.29 (3.85,23.57)
Central Europe	15-19 years	0 (0,0)	353.88 (199.53,550.34)	0 (0,0)	310.16 (171.27,490.43)	0 (0,0)	494.66 (272.14,792.09)	-12.35	-0.63 (-0.71,-0.55)	59.49	26.29 (14.69,39.05)
Central Europe	20-24 years	0 (0,0)	518.1 (305.58,804.16)	0 (0,0)	421.17 (244.23,667.44)	0 (0,0)	644.56 (372.56,1034.74)	-18.71	-1.01 (-1.14,-0.88)	53.04	23.71 (13.12,35.28)
Central Europe	25-29 years	0 (0,0)	523.95 (319.08,803.69)	0 (0,0)	417.1 (245.01,663.4)	0 (0,0)	615.34 (365.16,975.86)	-20.39	-1.16 (-1.32,-0.99)	47.53	21.46 (12.07,31.64)
Central Europe	30-34 years	0 (0,0)	523.4 (304.64,829.28)	0 (0,0)	419.71 (243.1,670.6)	0 (0,0)	601.79 (352.29,960.23)	-19.81	-1.16 (-1.31,-1.01)	43.38	19.74 (11.2,28.94)
Central Europe	35-39 years	0 (0,0)	545.88 (341.17,813.2)	0 (0,0)	439.29 (270.64,658.35)	0 (0,0)	602.92 (364.82,905.41)	-19.53	-1.04 (-1.15,-0.92)	37.25	17.15 (9.46,25.38)
Central Europe	40-44 years	0 (0,0)	596.8 (356.94,886.36)	0 (0,0)	502.44 (295.25,765.68)	0 (0,0)	662.31 (388.44,1014.69)	-15.81	-0.85 (-0.94,-0.75)	31.82	14.81 (7.9,22.17)
Central Europe	45-49 years	0 (0,0)	722.77 (461.67,1061.06)	0 (0,0)	615.2 (389.92,896.5)	0 (0,0)	786.39 (502.59,1144.22)	-14.88	-0.73 (-0.85,-0.62)	27.83	13.06 (7.39,19.03)
Central Europe	15-49 years	0.2 (0.1,0.2)	532.15 (343.34,770.18)	0.1 (0.1,0.2)	455.42 (296.36,647.13)	0.2 (0.1,0.2)	637.82 (412.98,922.86)	-14.42	-0.84 (-0.97,-0.71)	40.05	18.34 (10.3,26.97)
Eastern Europe	15-19 years	0 (0,0)	411.35 (248.69,630.51)	0 (0,0)	377.02 (218.49,575.34)	0 (0,0)	600.34 (365.7,932.16)	-8.35	-0.44 (-0.55,-0.33)	59.23	26.19 (21.59,30.95)
Eastern Europe	20-24 years	0 (0,0.1)	628.8 (381.67,992.36)	0 (0,0)	578.68 (352.22,920.42)	0 (0,0.1)	881.23 (537.17,1402.52)	-7.97	-0.5 (-0.64,-0.36)	52.28	23.4 (19.57,27.36)
Eastern Europe	25-29 years	0.1 (0,0.1)	675.72 (398.56,1044.52)	0 (0,0.1)	658.14 (387.04,1025.5)	0.1 (0,0.1)	973.14 (580.31,1510.25)	-2.6	-0.31 (-0.42,-0.19)	47.86	21.6 (17.96,25.35)
Eastern Europe	30-34 years	0.1 (0,0.1)	724.33 (425.82,1116.14)	0.1 (0,0.1)	706.76 (419.31,1091.5)	0.1 (0,0.1)	1009.41 (590.63,1540.34)	-2.43	-0.27 (-0.38,-0.17)	42.82	19.51 (16.03,23.08)
Eastern Europe	35-39 years	0.1 (0,0.1)	784.34 (484.45,1181.64)	0.1 (0,0.1)	725.41 (449.46,1099.55)	0.1 (0.1,0.1)	1003.97 (611.46,1493.09)	-7.51	-0.45 (-0.56,-0.34)	38.4	17.64 (14.55,20.82)
Eastern Europe	40-44 years	0.1 (0,0.1)	850.28 (507.18,1306.8)	0.1 (0,0.1)	755.47 (443.37,1167.71)	0.1 (0,0.1)	1005.8 (592.48,1554.08)	-11.15	-0.58 (-0.69,-0.47)	33.14	15.38 (13,17.82)
Eastern Europe	45-49 years	0.1 (0,0.1)	941.3 (593.92,1350.19)	0.1 (0,0.1)	806.02 (506.32,1177.36)	0.1 (0,0.1)	1032.23 (651.14,1520.57)	-14.37	-0.73 (-0.81,-0.65)	28.07	13.17 (11.25,15.11)
Eastern Europe	15-49 years	0.4 (0.3,0.6)	707.79 (455.07,1019.54)	0.3 (0.2,0.5)	679.69 (432.47,971.86)	0.5 (0.3,0.7)	950.1 (616.26,1356.71)	-3.97	-0.34 (-0.47,-0.22)	39.78	18.23 (15.17,21.38)
Central Asia	15-19 years	0 (0,0)	467.87 (274.06,727.6)	0 (0,0)	442.01 (253.5,699.91)	0 (0,0)	602.83 (341.23,952.82)	-5.53	-0.19 (-0.26,-0.13)	36.38	16.78 (5.33,29.49)
Central Asia	20-24 years	0 (0,0)	638.3 (384.54,1023.06)	0 (0,0)	596.08 (349.95,943.87)	0 (0,0)	791.13 (463.31,1301.15)	-6.61	-0.25 (-0.31,-0.19)	32.72	15.2 (4.85,26.59)
Central Asia	25-29 years	0 (0,0)	593.33 (360.77,913.59)	0 (0,0)	568.15 (341.63,879.08)	0 (0,0)	737.2 (446.13,1165.36)	-4.24	-0.15 (-0.21,-0.1)	29.75	13.91 (4.38,24.31)
Central Asia	30-34 years	0 (0,0)	563.31 (332.18,907.25)	0 (0,0)	551.7 (319.74,906.36)	0 (0,0)	701.94 (412.63,1141.11)	-2.06	-0.06 (-0.11,-0.02)	27.23	12.8 (4.22,22.08)
Central Asia	35-39 years	0 (0,0)	576.83 (350.1,863.86)	0 (0,0)	567.65 (335.56,868.05)	0 (0,0)	703.88 (413.15,1098.79)	-1.59	0 (-0.04,0.05)	24	11.36 (4.03,19.2)
Central Asia	40-44 years	0 (0,0)	652.02 (384.8,1005.16)	0 (0,0)	634.38 (362.77,981.17)	0 (0,0)	766.61 (433.72,1208.32)	-2.71	-0.05 (-0.1,0.01)	20.84	9.93 (3.4,16.87)
Central Asia	45-49 years	0 (0,0)	818.37 (526.05,1204.57)	0 (0,0)	772.9 (474.64,1113.8)	0 (0,0)	911.46 (554.56,1340.74)	-5.56	-0.22 (-0.27,-0.18)	17.93	8.59 (3.1,14.38)
Central Asia	15-49 years	0.1 (0.1,0.1)	590.59 (385.24,846.81)	0.1 (0.1,0.2)	582.97 (372.04,841.12)	0.2 (0.1,0.3)	738.47 (473.07,1097.07)	-1.29	-0.02 (-0.06,0.03)	26.67	12.55 (4.12,21.66)
North Africa and Middle East	15-19 years	0.2 (0.1,0.3)	917.37 (534.81,1443.6)	0.2 (0.1,0.4)	906.35 (499.64,1424.67)	0.3 (0.2,0.5)	1156.36 (649.29,1815.43)	-1.2	0.02 (0,0.04)	27.58	12.95 (-4.54,33.66)
North Africa and Middle East	20-24 years	0.2 (0.1,0.3)	1121.39 (676.09,1749.14)	0.3 (0.1,0.4)	1060.63 (602.27,1723.51)	0.3 (0.2,0.5)	1322.16 (750.52,2129.91)	-5.42	-0.16 (-0.2,-0.11)	24.66	11.65 (-4.21,30.13)
North Africa and Middle East	25-29 years	0.1 (0.1,0.2)	1133.68 (677.69,1759.79)	0.3 (0.2,0.4)	1088.48 (628.32,1751.55)	0.3 (0.2,0.5)	1314.9 (770.22,2087.33)	-3.99	-0.05 (-0.13,0.02)	20.8	9.91 (-4.42,26.39)
North Africa and Middle East	30-34 years	0.1 (0.1,0.2)	1168.52 (700.2,1819.03)	0.3 (0.2,0.4)	1146.99 (668.19,1845.67)	0.3 (0.2,0.5)	1347.53 (781.53,2121.88)	-1.84	0.02 (-0.06,0.09)	17.48	8.39 (-4.07,22.47)
North Africa and Middle East	35-39 years	0.1 (0.1,0.2)	1249.26 (790.13,1848.69)	0.3 (0.2,0.4)	1243.51 (764.02,1882.37)	0.3 (0.2,0.5)	1429.41 (863.62,2162.85)	-0.46	0.06 (0,0.11)	14.95	7.21 (-3.41,19.01)
North Africa and Middle East	40-44 years	0.1 (0.1,0.1)	1282.76 (774.72,1953.05)	0.2 (0.1,0.4)	1291.05 (738.54,2037.11)	0.3 (0.2,0.5)	1455.85 (827.1,2280.94)	0.65	0.09 (0.05,0.14)	12.76	6.19 (-2.79,16)
North Africa and Middle East	45-49 years	0.1 (0,0.1)	1245.29 (781.02,1823.31)	0.2 (0.1,0.3)	1271.2 (781.18,1902.31)	0.2 (0.1,0.4)	1413.13 (867.55,2108.39)	2.08	0.11 (0.07,0.16)	11.17	5.44 (-2.54,14.06)
North Africa and Middle East	15-49 years	0.9 (0.6,1.3)	1121.88 (736.71,1609.94)	1.8 (1.1,2.6)	1130.36 (711.43,1652.98)	2.1 (1.4,3.1)	1341.04 (856.35,1932.02)	0.76	0.09 (0.04,0.15)	18.64	8.92 (-3.72,23.23)
South Asia	15-19 years	0.2 (0.1,0.4)	461.32 (273.57,710.78)	0.3 (0.2,0.5)	411.61 (245.71,641.61)	0.5 (0.3,0.7)	573.41 (344.85,875.52)	-10.78	-0.5 (-0.59,-0.42)	39.31	18.03 (-1.3,41.14)
South Asia	20-24 years	0.4 (0.2,0.6)	790.25 (489.51,1227.17)	0.5 (0.3,0.8)	597.53 (365.74,925.41)	0.7 (0.4,1.1)	804.67 (490.5,1254.05)	-24.39	-1.42 (-1.65,-1.18)	34.67	16.05 (-1.53,36.76)
South Asia	25-29 years	0.4 (0.2,0.6)	874.77 (540.66,1359.88)	0.5 (0.3,0.8)	653.4 (394.33,1013.37)	0.7 (0.4,1.1)	859.52 (517.28,1334.85)	-25.31	-1.57 (-1.87,-1.27)	31.55	14.69 (-1.55,33.62)
South Asia	30-34 years	0.3 (0.2,0.5)	968.42 (577.69,1511.47)	0.5 (0.3,0.8)	740.52 (443.6,1131.41)	0.7 (0.4,1.1)	952.22 (560.16,1454.62)	-23.53	-1.56 (-1.89,-1.22)	28.59	13.4 (-1.22,30.17)
South Asia	35-39 years	0.3 (0.2,0.5)	1089.52 (680.48,1607.87)	0.6 (0.4,0.8)	891.06 (557.93,1302.23)	0.7 (0.5,1.1)	1109.85 (688.42,1611.09)	-18.22	-1.33 (-1.67,-0.99)	24.55	11.6 (-1.19,26.05)
South Asia	40-44 years	0.3 (0.2,0.4)	1185.91 (721.71,1752.56)	0.6 (0.3,0.8)	1012.85 (615.61,1497.6)	0.7 (0.4,1)	1224.41 (761.39,1796.41)	-14.59	-1.18 (-1.51,-0.85)	20.89	9.95 (-1.41,22.61)
South Asia	45-49 years	0.3 (0.2,0.4)	1246.22 (795.5,1785.27)	0.5 (0.3,0.7)	1074.18 (693.39,1553.26)	0.6 (0.4,0.9)	1270.29 (820.92,1818.5)	-13.8	-1.14 (-1.45,-0.82)	18.26	8.75 (-1.43,19.97)
South Asia	15-49 years	2.2 (1.5,3.1)	873.67 (574.91,1234.63)	3.5 (2.3,4.9)	727.71 (483.52,1023.37)	4.6 (3,6.5)	931.53 (605.46,1316.12)	-16.71	-1.17 (-1.45,-0.9)	28.01	13.14 (-1.2,29.56)
Southeast Asia	15-19 years	0.1 (0.1,0.1)	380.11 (225.46,591.9)	0.1 (0.1,0.2)	376.53 (230.99,580.49)	0.1 (0.1,0.2)	510.6 (302.04,795.01)	-0.94	0 (-0.12,0.13)	35.61	16.45 (15.68,17.23)
Southeast Asia	20-24 years	0.1 (0.1,0.2)	440.21 (258.75,694.27)	0.1 (0.1,0.2)	396.72 (232.19,630.76)	0.2 (0.1,0.2)	548.3 (319.91,895.22)	-9.88	-0.44 (-0.59,-0.28)	38.21	17.56 (15.16,20.01)
Southeast Asia	25-29 years	0.1 (0,0.1)	390.82 (239.22,609.74)	0.1 (0.1,0.2)	355.16 (213.28,561.36)	0.1 (0.1,0.2)	479.98 (294.27,746.32)	-9.12	-0.43 (-0.54,-0.32)	35.14	16.25 (14.48,18.05)
Southeast Asia	30-34 years	0.1 (0,0.1)	367.81 (212.17,577.36)	0.1 (0.1,0.1)	337.98 (196.64,530.18)	0.1 (0.1,0.2)	444.76 (260.76,694.34)	-8.11	-0.4 (-0.47,-0.33)	31.59	14.71 (13.37,16.07)
Southeast Asia	35-39 years	0.1 (0,0.1)	394.61 (242.58,589.75)	0.1 (0.1,0.1)	366.63 (224.76,558.7)	0.1 (0.1,0.2)	467.36 (285.26,708.7)	-7.09	-0.35 (-0.41,-0.3)	27.47	12.9 (12.07,13.74)
Southeast Asia	40-44 years	0 (0,0.1)	420.55 (246.48,644.06)	0.1 (0.1,0.1)	392.81 (231.9,602.16)	0.1 (0.1,0.2)	486.91 (284.27,759.38)	-6.6	-0.32 (-0.36,-0.28)	23.96	11.34 (10.49,12.19)
Southeast Asia	45-49 years	0 (0,0.1)	435.01 (265.89,639.28)	0.1 (0.1,0.1)	414.09 (252.54,615.48)	0.1 (0.1,0.2)	498.86 (308.88,733.64)	-4.81	-0.26 (-0.3,-0.23)	20.47	9.76 (9.34,10.18)
Southeast Asia	15-49 years	0.5 (0.3,0.7)	401.13 (263.4,566.47)	0.7 (0.4,1)	375.89 (241.96,534.93)	0.9 (0.6,1.3)	491.1 (317.03,710.65)	-6.29	-0.29 (-0.36,-0.21)	30.65	14.3 (13.32,15.29)
East Asia	15-19 years	0.3 (0.2,0.4)	415.61 (260.27,635.21)	0.1 (0.1,0.2)	291.81 (179.01,454.68)	0.1 (0.1,0.1)	257.76 (155.84,397.53)	-29.79	-1.28 (-1.43,-1.12)	-11.67	-6.02 (-13.82,2.49)
East Asia	20-24 years	0.4 (0.3,0.6)	624.39 (391,961.89)	0.1 (0.1,0.2)	335.18 (204.07,516.98)	0.1 (0.1,0.2)	328.23 (199.37,507.22)	-46.32	-2.56 (-2.86,-2.26)	-2.07	-1.04 (-2.3,0.24)
East Asia	25-29 years	0.3 (0.2,0.5)	598.5 (378.09,914.46)	0.2 (0.1,0.3)	331.83 (204.33,509.75)	0.1 (0.1,0.2)	328.12 (205.36,504.26)	-44.56	-2.42 (-2.73,-2.11)	-1.12	-0.56 (-8.99,8.65)
East Asia	30-34 years	0.3 (0.2,0.4)	579.23 (352.97,906.95)	0.2 (0.1,0.3)	346.68 (208.15,547.57)	0.2 (0.1,0.3)	341.98 (205.78,541.21)	-40.15	-2.1 (-2.39,-1.8)	-1.36	-0.68 (-13.42,13.93)
East Asia	35-39 years	0.3 (0.2,0.4)	599.98 (380.1,876.96)	0.2 (0.1,0.3)	391.28 (242.88,588.08)	0.2 (0.1,0.3)	383.87 (234.58,580.32)	-34.78	-1.73 (-2,-1.46)	-1.89	-0.95 (-14.7,15.02)
East Asia	40-44 years	0.2 (0.1,0.3)	610.51 (372.29,903.4)	0.2 (0.1,0.3)	459.35 (279.79,690.31)	0.2 (0.1,0.3)	448.1 (265.96,676.17)	-24.76	-1.22 (-1.47,-0.96)	-2.45	-1.23 (-14.38,13.94)
East Asia	45-49 years	0.2 (0.1,0.2)	602.71 (390.91,879.88)	0.3 (0.2,0.5)	558.28 (359,802.89)	0.3 (0.2,0.4)	546.23 (345.24,796.72)	-7.37	-0.53 (-0.76,-0.3)	-2.16	-1.09 (-12.55,11.88)
East Asia	15-49 years	1.9 (1.3,2.6)	567.99 (383.25,792.69)	1.4 (0.9,1.9)	396.86 (262.03,556.69)	1.3 (0.8,1.8)	385.85 (253.54,549.38)	-30.13	-1.49 (-1.77,-1.21)	-2.77	-1.4 (-11.26,9.56)
Oceania	15-19 years	0 (0,0)	469.4 (268.07,747.71)	0 (0,0)	441.45 (245.77,706.94)	0 (0,0)	496.89 (269.34,818.82)	-5.95	-0.24 (-0.27,-0.22)	12.56	6.09 (1.24,11.18)
Oceania	20-24 years	0 (0,0)	639.82 (378.75,1049.35)	0 (0,0)	592.43 (329.82,977.56)	0 (0,0)	654.16 (346.15,1091.02)	-7.41	-0.3 (-0.34,-0.27)	10.42	5.08 (0.98,9.34)
Oceania	25-29 years	0 (0,0)	550.58 (340.18,888.69)	0 (0,0)	518.73 (306.49,851.79)	0 (0,0)	566.84 (328.24,907.09)	-5.78	-0.26 (-0.29,-0.22)	9.27	4.53 (0.77,8.45)
Oceania	30-34 years	0 (0,0)	480 (266.42,789.75)	0 (0,0)	461.52 (248.5,784.79)	0 (0,0)	500.26 (269.85,828.43)	-3.85	-0.19 (-0.23,-0.14)	8.39	4.11 (0.23,8.14)
Oceania	35-39 years	0 (0,0)	457.8 (265.3,703.37)	0 (0,0)	446.02 (258.56,700.24)	0 (0,0)	483.78 (265.68,792.16)	-2.57	-0.13 (-0.16,-0.09)	8.47	4.15 (-0.07,8.54)
Oceania	40-44 years	0 (0,0)	457 (251.25,728.87)	0 (0,0)	448.74 (249.68,726.96)	0 (0,0)	479.64 (258.03,830.27)	-1.81	-0.09 (-0.13,-0.05)	6.89	3.39 (0.41,6.45)
Oceania	45-49 years	0 (0,0)	483.13 (285.56,744.93)	0 (0,0)	472.99 (282.52,710.6)	0 (0,0)	507.34 (291.71,799.12)	-2.1	-0.09 (-0.12,-0.06)	7.26	3.57 (1.17,6.02)
Oceania	15-49 years	0 (0,0)	516.37 (327.79,752.55)	0 (0,0)	488.03 (311.32,710.29)	0 (0,0)	533.46 (312.51,782.12)	-5.49	-0.23 (-0.26,-0.21)	9.31	4.55 (0.68,8.57)
Western Sub-Saharan Africa	15-19 years	0.1 (0,0.1)	500.76 (281.43,786.39)	0.1 (0.1,0.2)	484.37 (270.39,758.77)	0.1 (0.1,0.2)	527.94 (300.56,824.85)	-3.27	-0.09 (-0.27,0.08)	9	4.4 (-7.79,18.2)
Western Sub-Saharan Africa	20-24 years	0.1 (0,0.1)	687.04 (409.32,1096.23)	0.1 (0.1,0.2)	632.37 (369.13,1022.66)	0.2 (0.1,0.3)	683.53 (399.05,1104.92)	-7.96	-0.35 (-0.5,-0.2)	8.09	3.97 (-7.42,16.76)
Western Sub-Saharan Africa	25-29 years	0.1 (0,0.1)	755.67 (438.3,1213.46)	0.1 (0.1,0.2)	677.34 (394.46,1090.87)	0.1 (0.1,0.2)	728.31 (428.68,1170.62)	-10.37	-0.47 (-0.57,-0.36)	7.53	3.69 (-6.55,15.06)
Western Sub-Saharan Africa	30-34 years	0 (0,0.1)	832.69 (490.27,1294.53)	0.1 (0.1,0.2)	739.89 (437.77,1164.93)	0.1 (0.1,0.2)	792.18 (461.96,1244.3)	-11.14	-0.52 (-0.61,-0.43)	7.07	3.47 (-5.6,13.42)
Western Sub-Saharan Africa	35-39 years	0 (0,0.1)	928.45 (582.08,1396.17)	0.1 (0.1,0.2)	834.82 (514.64,1260.65)	0.1 (0.1,0.2)	886.92 (554.19,1334.89)	-10.08	-0.48 (-0.56,-0.4)	6.24	3.07 (-4.89,11.7)
Western Sub-Saharan Africa	40-44 years	0 (0,0.1)	1016.4 (605.15,1546.96)	0.1 (0.1,0.1)	922.54 (543.72,1393.28)	0.1 (0.1,0.2)	972.65 (572.65,1470.6)	-9.23	-0.45 (-0.53,-0.37)	5.43	2.68 (-4.36,10.24)
Western Sub-Saharan Africa	45-49 years	0 (0,0)	1093 (683.7,1598.92)	0.1 (0.1,0.1)	1000.71 (621.94,1464.28)	0.1 (0.1,0.1)	1046.94 (645.2,1553.45)	-8.44	-0.41 (-0.51,-0.32)	4.62	2.28 (-3.97,8.95)
Western Sub-Saharan Africa	15-49 years	0.3 (0.2,0.5)	755.05 (481.75,1090.04)	0.8 (0.5,1.1)	696.86 (444.12,1004.8)	0.9 (0.6,1.3)	745.45 (478.2,1075.01)	-7.71	-0.34 (-0.45,-0.24)	6.97	3.43 (-6.08,13.89)
Eastern Sub-Saharan Africa	15-19 years	0.1 (0,0.1)	602.9 (339.76,945.03)	0.1 (0.1,0.2)	567.08 (317.08,896.81)	0.2 (0.1,0.3)	722.62 (393.32,1125.02)	-5.94	-0.49 (-0.62,-0.36)	27.43	12.88 (6.24,19.94)
Eastern Sub-Saharan Africa	20-24 years	0.1 (0,0.1)	833.92 (490.51,1324.15)	0.2 (0.1,0.2)	761.82 (439.06,1229.62)	0.2 (0.1,0.3)	946.86 (551.4,1551.54)	-8.65	-0.51 (-0.59,-0.44)	24.29	11.49 (5.55,17.76)
Eastern Sub-Saharan Africa	25-29 years	0.1 (0,0.1)	898.38 (532.92,1434.24)	0.1 (0.1,0.2)	821.77 (485.6,1321.39)	0.2 (0.1,0.3)	1000.46 (601.18,1639.71)	-8.53	-0.46 (-0.52,-0.4)	21.74	10.34 (4.83,16.13)
Eastern Sub-Saharan Africa	30-34 years	0.1 (0,0.1)	963.95 (562,1513.48)	0.1 (0.1,0.2)	878.73 (508.42,1371.62)	0.2 (0.1,0.2)	1047.48 (611.81,1665)	-8.84	-0.44 (-0.5,-0.38)	19.2	9.18 (4.08,14.53)
Eastern Sub-Saharan Africa	35-39 years	0 (0,0.1)	1031.86 (635.4,1544.65)	0.1 (0.1,0.2)	937.23 (569.14,1406.7)	0.1 (0.1,0.2)	1093.04 (651.77,1619.48)	-9.17	-0.45 (-0.52,-0.38)	16.62	7.99 (3.37,12.82)
Eastern Sub-Saharan Africa	40-44 years	0 (0,0.1)	1143.57 (666.72,1728.67)	0.1 (0.1,0.1)	1046.82 (605.25,1574.71)	0.1 (0.1,0.2)	1198.21 (699.53,1824.4)	-8.46	-0.42 (-0.51,-0.33)	14.46	6.99 (2.95,11.18)
Eastern Sub-Saharan Africa	45-49 years	0 (0,0.1)	1331.45 (841.44,1939.6)	0.1 (0.1,0.1)	1234.11 (777.81,1789.43)	0.1 (0.1,0.2)	1390.71 (870.42,2054.32)	-7.31	-0.35 (-0.44,-0.26)	12.69	6.16 (2.76,9.66)
Eastern Sub-Saharan Africa	15-49 years	0.4 (0.2,0.5)	886.79 (567.17,1265.41)	0.8 (0.5,1.2)	820.22 (521.38,1169.31)	1.1 (0.7,1.5)	988.65 (629,1422.12)	-7.51	-0.43 (-0.5,-0.36)	20.53	9.79 (4.59,15.25)
Central Sub-Saharan Africa	15-19 years	0 (0,0)	907.24 (505.98,1423.07)	0.1 (0,0.1)	872.29 (479.84,1363.2)	0.1 (0,0.1)	1010.26 (542.95,1599.36)	-3.85	-0.18 (-0.21,-0.14)	15.82	7.62 (-5.85,23.02)
Central Sub-Saharan Africa	20-24 years	0 (0,0.1)	1408.07 (835.44,2330.45)	0.1 (0,0.1)	1322.79 (766.69,2156.93)	0.1 (0.1,0.2)	1499.27 (848.81,2468.14)	-6.06	-0.25 (-0.28,-0.22)	13.34	6.46 (-6.36,21.05)
Central Sub-Saharan Africa	25-29 years	0 (0,0)	1439.73 (862.09,2356.88)	0.1 (0,0.1)	1353.69 (796.06,2169.33)	0.1 (0,0.1)	1523.03 (881.76,2417.51)	-5.98	-0.2 (-0.22,-0.18)	12.51	6.07 (-5.82,19.46)
Central Sub-Saharan Africa	30-34 years	0 (0,0)	1469.66 (861.68,2357.7)	0.1 (0,0.1)	1401.86 (798.73,2292.56)	0.1 (0,0.1)	1555.68 (859.87,2551.17)	-4.61	-0.13 (-0.16,-0.11)	10.97	5.34 (-5.88,17.91)
Central Sub-Saharan Africa	35-39 years	0 (0,0)	1536.31 (925.12,2318.67)	0.1 (0,0.1)	1503.93 (896.73,2268.86)	0.1 (0,0.1)	1634.24 (937.3,2568.42)	-2.11	-0.05 (-0.07,-0.03)	8.66	4.24 (-5.8,15.35)
Central Sub-Saharan Africa	40-44 years	0 (0,0)	1560.28 (888.67,2501.72)	0 (0,0.1)	1561.22 (891.82,2424.15)	0.1 (0,0.1)	1669.72 (913.11,2651.44)	0.06	0 (-0.02,0.02)	6.95	3.42 (-5.23,12.85)
Central Sub-Saharan Africa	45-49 years	0 (0,0)	1528.99 (939.4,2280.42)	0 (0,0.1)	1528.77 (931.01,2256.67)	0 (0,0.1)	1638.01 (919.72,2449.51)	-0.01	0 (-0.01,0.02)	7.15	3.51 (-4.24,11.89)
Central Sub-Saharan Africa	15-49 years	0.2 (0.1,0.2)	1343.24 (860.72,1966.55)	0.4 (0.3,0.6)	1296.03 (826.97,1906.82)	0.5 (0.3,0.7)	1442.26 (896.71,2084.95)	-3.51	-0.13 (-0.15,-0.11)	11.28	5.49 (-5.76,18.09)
Southern Sub-Saharan Africa	15-19 years	0 (0,0)	518.76 (315.55,789.74)	0 (0,0)	518.84 (317.7,811.03)	0 (0,0)	772.77 (473.18,1191.16)	0.02	0.11 (0.02,0.19)	48.94	22.04 (8.89,36.78)
Southern Sub-Saharan Africa	20-24 years	0 (0,0)	754.59 (468.86,1161.96)	0 (0,0)	741.41 (456.54,1147.22)	0 (0,0.1)	1054.07 (639.74,1651.94)	-1.75	0.15 (-0.02,0.32)	42.17	19.24 (6.51,33.48)
Southern Sub-Saharan Africa	25-29 years	0 (0,0)	823.6 (510.95,1250.85)	0 (0,0)	775.6 (478.01,1203.06)	0 (0,0.1)	1082.49 (668.8,1672.05)	-5.83	0.03 (-0.19,0.25)	39.57	18.14 (5.87,31.83)
Southern Sub-Saharan Africa	30-34 years	0 (0,0)	903.19 (544.53,1388.54)	0 (0,0)	837.62 (502.82,1287.92)	0 (0,0.1)	1145.9 (704.23,1785.46)	-7.26	-0.03 (-0.25,0.18)	36.8	16.96 (5.93,29.14)
Southern Sub-Saharan Africa	35-39 years	0 (0,0)	1018.68 (652.17,1464.61)	0 (0,0)	955.28 (604.63,1360.72)	0 (0,0.1)	1275.77 (809.6,1869.42)	-6.22	0.02 (-0.16,0.19)	33.55	15.56 (6.01,25.97)
Southern Sub-Saharan Africa	40-44 years	0 (0,0)	1105.96 (697.72,1621.98)	0 (0,0)	1034.41 (642.75,1506.53)	0 (0,0)	1335.72 (826.96,1977.76)	-6.47	0.01 (-0.14,0.16)	29.13	13.63 (5.52,22.37)
Southern Sub-Saharan Africa	45-49 years	0 (0,0)	1131.49 (734.89,1625.69)	0 (0,0)	1059.68 (679.78,1536.5)	0 (0,0)	1325.08 (846.89,1900.5)	-6.35	-0.13 (-0.26,0.01)	25.05	11.82 (4.07,20.15)
Southern Sub-Saharan Africa	15-49 years	0.1 (0.1,0.2)	822.39 (556.94,1142.57)	0.2 (0.1,0.2)	818.68 (547.2,1150.37)	0.2 (0.2,0.3)	1118.31 (763.58,1579.6)	-0.45	0.16 (-0.01,0.34)	36.6	16.88 (6.21,28.62)
Low SDI	15-19 years	0.1 (0.1,0.2)	566.63 (317.66,883.91)	0.3 (0.2,0.5)	546.31 (306.49,860.98)	0.4 (0.2,0.7)	665.16 (368.75,1054.34)	-3.59	-0.28 (-0.37,-0.18)	21.76	10.34 (-0.32,22.15)
Low SDI	20-24 years	0.2 (0.1,0.3)	812.94 (481.74,1274.91)	0.4 (0.2,0.6)	741.78 (432.16,1174.22)	0.5 (0.3,0.8)	887.85 (511.7,1424.77)	-8.75	-0.51 (-0.61,-0.41)	19.69	9.4 (-0.54,20.35)
Low SDI	25-29 years	0.2 (0.1,0.3)	873.73 (519.35,1397.25)	0.3 (0.2,0.5)	793.08 (462.38,1268.7)	0.4 (0.2,0.7)	936.24 (560.42,1503.02)	-9.23	-0.56 (-0.67,-0.44)	18.05	8.65 (-0.67,18.84)
Low SDI	30-34 years	0.1 (0.1,0.2)	941.29 (539.91,1474.33)	0.3 (0.2,0.5)	850.94 (492.96,1354.03)	0.4 (0.2,0.6)	991.85 (579.19,1568.44)	-9.6	-0.6 (-0.73,-0.46)	16.56	7.96 (-0.62,17.29)
Low SDI	35-39 years	0.1 (0.1,0.2)	1028.07 (633.7,1532.67)	0.3 (0.2,0.4)	939.17 (581.25,1409.21)	0.3 (0.2,0.5)	1071.42 (655.77,1577.47)	-8.65	-0.57 (-0.72,-0.42)	14.08	6.81 (-1.07,15.32)
Low SDI	40-44 years	0.1 (0.1,0.2)	1111.9 (656.65,1664.53)	0.3 (0.1,0.4)	1033.55 (608.3,1560.19)	0.3 (0.2,0.5)	1157.57 (687.55,1743.19)	-7.05	-0.52 (-0.68,-0.37)	12	5.83 (-1.14,13.29)
Low SDI	45-49 years	0.1 (0.1,0.1)	1200.75 (751.56,1767.09)	0.2 (0.1,0.3)	1121.91 (700.2,1614.83)	0.3 (0.2,0.4)	1244.51 (772.6,1795.43)	-6.57	-0.5 (-0.66,-0.34)	10.93	5.32 (-0.89,11.92)
Low SDI	15-49 years	1 (0.6,1.4)	865.27 (554.09,1236.89)	2.1 (1.3,2.9)	799.72 (509.33,1140.45)	2.6 (1.6,3.6)	933.65 (597.29,1325.58)	-7.58	-0.49 (-0.61,-0.37)	16.75	8.05 (-0.68,17.55)
Low-middle SDI	15-19 years	0.3 (0.2,0.5)	531.32 (304.77,813.82)	0.4 (0.3,0.7)	492.67 (285.6,766.14)	0.6 (0.4,0.9)	656.36 (387.85,999.89)	-7.27	-0.4 (-0.51,-0.29)	33.23	15.42 (-2.09,36.08)
Low-middle SDI	20-24 years	0.4 (0.3,0.7)	825.71 (512.47,1273.59)	0.6 (0.4,0.9)	687.6 (418.9,1074.49)	0.8 (0.5,1.2)	891.98 (534.1,1386.89)	-16.73	-0.93 (-1.1,-0.76)	29.72	13.9 (-2.17,32.6)
Low-middle SDI	25-29 years	0.4 (0.2,0.6)	877.96 (535.17,1374.55)	0.6 (0.3,0.9)	725.81 (436.46,1140.15)	0.8 (0.4,1.2)	926.06 (549.27,1443.04)	-17.33	-1.01 (-1.22,-0.81)	27.59	12.96 (-1.52,29.56)
Low-middle SDI	30-34 years	0.4 (0.2,0.6)	944.57 (558.92,1487.28)	0.6 (0.3,0.9)	793.47 (472.08,1231.13)	0.7 (0.4,1.1)	995.43 (587.49,1548.76)	-16	-1.01 (-1.24,-0.79)	25.45	12.01 (-0.98,26.7)
Low-middle SDI	35-39 years	0.3 (0.2,0.5)	1053.73 (655.37,1556.03)	0.6 (0.4,0.9)	917.77 (570.15,1344.92)	0.7 (0.5,1.1)	1123.78 (687.65,1639.3)	-12.9	-0.89 (-1.12,-0.67)	22.45	10.66 (-0.9,23.55)
Low-middle SDI	40-44 years	0.3 (0.2,0.4)	1138.53 (688.51,1695.97)	0.6 (0.3,0.8)	1015.9 (613.76,1530.29)	0.7 (0.4,1.1)	1211.65 (730.78,1833.78)	-10.77	-0.84 (-1.05,-0.62)	19.27	9.21 (-1.17,20.68)
Low-middle SDI	45-49 years	0.3 (0.2,0.4)	1180.32 (752.11,1707.72)	0.5 (0.3,0.7)	1063.83 (672.69,1547.57)	0.6 (0.4,0.9)	1244.84 (789.5,1797.4)	-9.87	-0.81 (-1.02,-0.6)	17.01	8.17 (-1.1,18.31)
Low-middle SDI	15-49 years	2.4 (1.6,3.4)	871.94 (569.36,1244.98)	3.8 (2.5,5.4)	776.63 (504.57,1098.44)	4.9 (3.2,6.9)	971.84 (628.36,1371.35)	-10.93	-0.76 (-0.95,-0.57)	25.14	11.86 (-1.31,26.79)
Middle SDI	15-19 years	0.4 (0.3,0.7)	472.61 (295.59,722.95)	0.4 (0.2,0.6)	438.27 (267.26,680.48)	0.5 (0.3,0.8)	572.88 (348.76,877.57)	-7.27	-0.37 (-0.44,-0.3)	30.71	14.33 (-0.95,31.97)
Middle SDI	20-24 years	0.6 (0.4,0.9)	685.53 (423.59,1051.06)	0.5 (0.3,0.8)	572.98 (348.24,880.61)	0.7 (0.4,1)	752.56 (463.89,1169.93)	-16.42	-0.78 (-0.91,-0.66)	31.34	14.6 (-0.64,32.19)
Middle SDI	25-29 years	0.5 (0.3,0.8)	680.89 (428.78,1037.78)	0.5 (0.3,0.8)	562.92 (348.86,863.53)	0.7 (0.4,1)	733.8 (454.38,1125.24)	-17.33	-0.74 (-0.83,-0.66)	30.36	14.17 (0.2,30.09)
Middle SDI	30-34 years	0.4 (0.2,0.6)	687.96 (410.93,1068.9)	0.6 (0.3,0.9)	583.59 (345,895.61)	0.7 (0.4,1.1)	727.09 (430.59,1122.18)	-15.17	-0.61 (-0.73,-0.5)	24.59	11.62 (-0.75,25.53)
Middle SDI	35-39 years	0.4 (0.2,0.6)	721.41 (449.08,1052.46)	0.6 (0.4,0.9)	673.17 (426.81,994.55)	0.7 (0.5,1.1)	815.17 (508.4,1198.42)	-6.69	-0.49 (-0.65,-0.33)	21.09	10.04 (-1.45,22.88)
Middle SDI	40-44 years	0.3 (0.2,0.5)	759.85 (463.92,1130.84)	0.6 (0.4,0.9)	715.27 (435.04,1074.2)	0.7 (0.4,1.1)	861.72 (524.11,1292.23)	-5.87	-0.5 (-0.64,-0.35)	20.47	9.76 (-0.37,20.93)
Middle SDI	45-49 years	0.3 (0.2,0.4)	770.9 (490.73,1118.22)	0.6 (0.4,0.9)	738.46 (467.32,1071.09)	0.7 (0.4,1)	851.48 (540.67,1236.12)	-4.21	-0.39 (-0.49,-0.28)	15.3	7.38 (-1.49,17.05)
Middle SDI	15-49 years	2.9 (2,4.1)	659.11 (441.27,924.67)	3.8 (2.5,5.3)	608.78 (402.83,859.94)	4.7 (3.1,6.6)	756.92 (500.63,1064.5)	-7.64	-0.44 (-0.54,-0.34)	24.33	11.51 (-0.75,25.28)
High-middle SDI	15-19 years	0.3 (0.2,0.4)	547.1 (347.37,830.89)	0.2 (0.1,0.3)	556.35 (343.02,853.97)	0.2 (0.1,0.4)	690.71 (403.51,1047.48)	1.69	0.04 (-0.14,0.22)	24.15	11.42 (3.29,20.2)
High-middle SDI	20-24 years	0.3 (0.2,0.5)	724.86 (457.03,1102.09)	0.2 (0.1,0.4)	613.46 (375.67,942.78)	0.3 (0.2,0.4)	800.11 (486.95,1248.74)	-15.37	-0.96 (-1.19,-0.73)	30.43	14.2 (3.97,25.44)
High-middle SDI	25-29 years	0.3 (0.2,0.5)	710.29 (449.23,1058.2)	0.3 (0.2,0.4)	576.11 (355.34,886.8)	0.3 (0.2,0.5)	743.31 (458.94,1141.02)	-18.89	-0.92 (-1.03,-0.81)	29.02	13.59 (3.13,25.1)
High-middle SDI	30-34 years	0.3 (0.2,0.5)	711.97 (435.24,1089.18)	0.3 (0.2,0.5)	567.58 (338.23,879.44)	0.4 (0.2,0.6)	692.07 (412.81,1073.31)	-20.28	-0.72 (-0.83,-0.61)	21.93	10.42 (0.36,21.49)
High-middle SDI	35-39 years	0.3 (0.2,0.4)	741.94 (477.22,1080.76)	0.3 (0.2,0.5)	651.29 (411.98,968.12)	0.4 (0.2,0.6)	758.11 (472.12,1129.55)	-12.22	-0.57 (-0.75,-0.4)	16.4	7.89 (-2.32,19.17)
High-middle SDI	40-44 years	0.2 (0.2,0.4)	790.54 (494.49,1169.54)	0.3 (0.2,0.5)	704.57 (432.98,1063.56)	0.4 (0.2,0.6)	826.55 (500.56,1262.94)	-10.87	-0.61 (-0.76,-0.45)	17.31	8.31 (-1.17,18.7)
High-middle SDI	45-49 years	0.2 (0.1,0.3)	823.49 (530.93,1181.99)	0.4 (0.2,0.5)	743.19 (469.87,1070.53)	0.4 (0.3,0.6)	841.54 (528.16,1219.22)	-9.75	-0.54 (-0.64,-0.45)	13.23	6.41 (-1.9,15.42)
High-middle SDI	15-49 years	2 (1.3,2.8)	708.62 (477.9,997.61)	2 (1.3,2.8)	633.76 (416.91,903.39)	2.3 (1.5,3.4)	765.7 (501.62,1099.16)	-10.56	-0.54 (-0.67,-0.41)	20.82	9.92 (0.36,20.38)
High SDI	15-19 years	0.2 (0.2,0.4)	775.44 (501.18,1177.07)	0.3 (0.2,0.5)	1065.37 (691.37,1583.2)	0.4 (0.3,0.6)	1454.06 (950.76,2178.47)	37.39	1.23 (1.04,1.43)	36.48	16.83 (-0.85,37.66)
High SDI	20-24 years	0.3 (0.2,0.5)	938.01 (600.79,1407.61)	0.3 (0.2,0.5)	1048.34 (656.2,1595.66)	0.4 (0.3,0.7)	1414.47 (881.78,2139.69)	11.76	0.22 (0.11,0.32)	34.92	16.16 (-0.46,35.55)
High SDI	25-29 years	0.3 (0.2,0.5)	871.2 (579.88,1259.36)	0.3 (0.2,0.5)	924.6 (599.7,1386.75)	0.4 (0.3,0.6)	1226.21 (786.69,1799.36)	6.13	-0.11 (-0.25,0.04)	32.62	15.16 (-1.28,34.34)
High SDI	30-34 years	0.3 (0.2,0.4)	819.41 (513.16,1205.45)	0.3 (0.2,0.5)	862.93 (536.34,1334.45)	0.4 (0.3,0.6)	1124.05 (697.53,1711.77)	5.31	-0.13 (-0.32,0.05)	30.26	14.13 (-1.23,31.89)
High SDI	35-39 years	0.3 (0.2,0.4)	815.63 (550.53,1144.32)	0.3 (0.2,0.5)	911.71 (591.13,1306.2)	0.4 (0.3,0.6)	1143.03 (761.37,1622.38)	11.78	0.22 (0.01,0.44)	25.37	11.97 (-1.22,26.92)
High SDI	40-44 years	0.3 (0.2,0.4)	808.82 (527.7,1143.69)	0.3 (0.2,0.5)	912.34 (595.3,1316.21)	0.4 (0.3,0.6)	1120.22 (725.83,1627.76)	12.8	0.42 (0.19,0.65)	22.79	10.81 (-0.44,23.33)
High SDI	45-49 years	0.2 (0.1,0.3)	764.79 (508.98,1095.48)	0.3 (0.2,0.5)	850.84 (568.01,1225.26)	0.4 (0.2,0.5)	1014.45 (671.51,1449.71)	11.25	0.41 (0.22,0.6)	19.23	9.19 (-0.47,19.79)
High SDI	15-49 years	1.9 (1.3,2.6)	830.88 (570.43,1140.23)	2.3 (1.6,3.1)	933.36 (643.52,1284.61)	2.9 (2,4.1)	1201.9 (831.31,1680.63)	12.33	0.29 (0.12,0.46)	28.77	13.48 (-0.86,29.89)
