# Supplementary material for: Burden and trends of major depressive disorders among women of childbearing age and the impact of the COVID-19 pandemic: insights from the global burden of disease study 2021
Source: Front Psychiatry. 2025 Sep 18;16:1630601. doi: 10.3389/fpsyt.2025.1630601 (PMC12489947; doi:10.3389/fpsyt.2025.1630601)
Supplement: Supplementary file 1 [file SupplementaryFile1.zip › Supplementary Table 9.XLSX]

## Sheet: Sheet1
Table S9 The (p, d, q), AIC, and Ljung-Box (P) values of the ARIMA model for DD related WCBA prevalence rates in SDI regions and globally
Location	Age (years)	Model(p,d,q)	AIC	BIC	Ljung-Box(P)	Source
Global	15-49	(2,1,1)	210.17	215.64	0.909	1990-2019
		(1,0,0)	417.33	421.73	0.9982	1990-2021
Global	15-19	(2,0,2)	172.5	180.91	0.7887	1990-2019
		(0,0,1)	411.26	415.66	0.9998	1990-2021
High SDI	15-49	(2,2,0)	215.18	219.17	0.8454	1990-2019
		(0,1,0)	428.96	430.39	1	1990-2021
High-middle SDI	15-49	(2,2,2)	181.3	188.05	0.4125	1990-2019
		(0,2,1)	372.52	375.33	0.9993	1990-2021
Middle SDI	15-49	(2,1,1)	200.04	205.51	0.9616	1990-2019
		(1,0,0)	408.48	412.88	0.9995	1990-2021
Low-middle SDI	15-49	(2,1,1)	255.3	260.77	0.8021	1990-2019
		(0,1,0)	413.48	414.91	0.9995	1990-2021
Low SDI	15-49	(3,1,0)	231.59	237.06	0.3372	1990-2019
		(0,1,0)	388.65	390.09	0.9995	1990-2021
