# Supplementary material for: Burden and trends of major depressive disorders among women of childbearing age and the impact of the COVID-19 pandemic: insights from the global burden of disease study 2021
Source: Front Psychiatry. 2025 Sep 18;16:1630601. doi: 10.3389/fpsyt.2025.1630601 (PMC12489947; doi:10.3389/fpsyt.2025.1630601)
Supplement: Supplementary file 1 [file SupplementaryFile1.zip › Supplementary Table 10.XLSX]

## Sheet: Sheet1
Table 10 Predictions of the burden of DD among WCBA
Location	Age (years)	Source	Projected prevalence in 2036
Global	15-49	1990-2019	78.21 millions
		1990-2021	103.06 millions
Global	15-49	1990-2019	3563.11 per 100,000
		1990-2021	3838.43 per 100,000
Global	15-19	1990-2019	2644.50 per 100,000
		1990-2021	2697.38 per 100,000
Global	20-24	1990-2019	3360.14 per 100,000
		1990-2021	3757.46 per 100,000
Global	25-29	1990-2019	3378.99 per 100,000
		1990-2021	4285.94 per 100,000
Global	30-34	1990-2019	3450.54 per 100,000
		1990-2021	4273.99 per 100,000
Global	35-39	1990-2019	3886.39 per 100,000
		1990-2021	4215.18 per 100,000
Global	40-44	1990-2019	4232.67 per 100,000
		1990-2021	4524.44 per 100,000
Global	45-49	1990-2019	4292.20 per 100,000
		1990-2021	4979.99 per 100,000
High SDI	15-49	1990-2019	11.16 millions
		1990-2021	16.89 millions
High SDI	15-49	1990-2019	4765.86 per 100,000
		1990-2021	5915.76 per 100,000
High-middle SDI	15-49	1990-2019	9.76 millions
		1990-2021	10.02 millions
High-middle SDI	15-49	1990-2019	3335.38 per 100,000
		1990-2021	5617.68 per 100,000
Middle SDI	15-49	1990-2019	20.89 millions
		1990-2021	27.13 millions
Middle SDI	15-49	1990-2019	2991.58 per 100,000
		1990-2021	3259.19 per 100,000
Low-middle SDI	15-49	1990-2019	23.45 millions
		1990-2021	30.28 millions
Low-middle SDI	15-49	1990-2019	3859.36 per 100,000
		1990-2021	4786.31 per 100,000
Low SDI	15-49	1990-2019	13.59 millions
		1990-2021	16.38 millions
Low SDI	15-49	1990-2019	3936.49 per 100,000
		1990-2021	4593.77 per 100,000
